# Supplementary material for: Environmental DNA can act as a biodiversity barometer of anthropogenic pressures in coastal ecosystems
Source: Sci Rep. 2020 May 20;10:8365. doi: 10.1038/s41598-020-64858-9 (PMC7239923; doi:10.1038/s41598-020-64858-9)
Supplement: Supplementary file 3 — Supplementary information3. [file 41598_2020_64858_MOESM3_ESM.xlsx]

## Sheet: Taxonomic Assignments
List of all taxa assigned in MEGAN v 5.11.3, including family, order, class, and phylum based on 18S rRNA sequences from sediment and seawater collected at 14 sites off the coast of Okinawa, Japan. All assignments are based on our DNA sequence quality filter criteria outlined in the Methods. The second tab provides sample information, the third tab site ranking, and the fourth tab site informatio…
Phylum	Class	Order	Family	Sediment_Bise_AWFS_F16_0415	Sediment_Bise_AWFS_F16_0416	Sediment_CapeHedo10m_AWFS_F16_0427	Sediment_CapeHedo10m_AWFS_F16_0428	Sediment_CapeManza_AWFS_F16_0413	Sediment_CapeManza_AWFS_F16_0414	Sediment_Hamahiga_AWFS_F16_0411	Sediment_Hamahiga_AWFS_F16_0412	Sediment_KaichuDoroS1_AWFS_F16_0435	Sediment_KaichuDoroS1_AWFS_F16_0436	Sediment_Makiminato_AWFS_F16_0425	Sediment_Makiminato_AWFS_F16_0426	Sediment_Mizugama_AWFS_F16_0409	Sediment_Mizugama_AWFS_F16_0410	Sediment_NakagusukuBay_AWFS_F16_0423	Sediment_NakagusukuBay_AWFS_F16_0424	Sediment_OuraBay_AWFS_F16_0421	Sediment_OuraBay_AWFS_F16_0422	Sediment_KinBayRedBeach_AWFS_F16_0419	Sediment_KinBayRedBeach_AWFS_F16_0420	Sediment_Rukan10m_AWFS_F16_0437	Sediment_Rukan10m_AWFS_F16_0438	Water_Bise_OKI25	Water_Bise_OKI26	Water_Bise_OKI27	Water_Bise_OKI28	Water_Bise_OKI29	Water_Bise_OKI30	Water_Bise_OKI31	Water_Bise_OKI32	Water_CapeHedo_OKI65	Water_CapeHedo_OKI66	Water_CapeHedo_OKI67	Water_CapeHedo_OKI68	Water_CapeHedo_OKI69	Water_CapeHedo_OKI71	Water_CapeHedo_OKI72	Water_CapeManza_OKI17	Water_CapeManza_OKI18	Water_CapeManza_OKI19	Water_CapeManza_OKI20	Water_CapeManza_OKI21	Water_CapeManza_OKI22	Water_CapeManza_OKI23	Water_CapeManza_OKI24	Water_Hamahiga_OKI14
	Equisetopsida	Lamiales	Acanthaceae (not found on WORMS - plant)	0	0	0	0	0	0	0	0	0	0	0	0	0	0	0	0	0	0	1	0	1	0	0	0	0	0	1	0	0	0	0	0	0	0	0	0	0	0	0	0	0	0	0	0	0	0
Radiozoa	Acantharia	Holacanthida	Acanthochiasmidae	0	0	0	0	0	0	0	0	0	0	0	0	0	0	0	0	0	0	0	0	0	0	0	0	0	0	0	0	0	0	0	0	0	0	0	0	0	0	0	0	0	0	0	0	0	0
Mollusca	Polyplacophora	Neoloricata	Acanthochitonidae	0	0	0	0	0	0	0	0	0	0	0	0	0	0	0	0	0	0	0	0	0	0	0	0	0	0	0	0	0	0	0	0	0	0	0	0	0	0	0	0	0	0	0	0	0	0
Heliozoa	Centrohelea	Centrohelida	Acanthocystidae	0	0	0	0	0	0	0	0	0	0	0	0	1	0	1	0	1	0	0	0	0	0	0	0	0	0	0	0	0	0	0	0	0	0	0	0	0	0	0	0	0	0	0	0	0	0
Arthropoda	Maxillopoda	Calanoida	Acartiidae	0	0	0	0	0	0	0	0	0	0	0	0	0	0	0	0	0	0	0	0	0	0	0	0	0	0	0	0	0	0	1	1	0	0	0	0	0	0	0	0	0	0	0	0	0	0
Ochrophyta	Bacillariophyceae	Achnanthales	Achnanthaceae	0	0	0	0	0	0	0	0	0	0	0	0	0	0	0	1	0	0	0	0	0	0	0	0	0	0	0	0	0	0	0	0	0	0	0	0	0	0	0	0	0	0	0	0	0	0
Ciliophora	Phyllopharyngea	Endogenida	Acinetidae	0	0	0	0	0	0	0	0	0	1	0	0	0	0	0	0	0	0	0	0	0	0	0	0	0	0	0	0	0	0	0	0	0	0	0	0	0	0	0	0	0	0	0	0	0	0
Cnidaria	Anthozoa	Actiniaria	Actiniidae	0	0	0	0	0	0	0	0	0	0	0	0	0	0	0	0	0	0	0	0	0	0	0	0	0	0	0	0	0	0	0	0	0	0	0	0	0	0	0	0	0	0	0	0	0	0
Cnidaria	Anthozoa	Scleractinia	Acroporidae	0	0	0	0	0	0	0	0	0	0	0	0	0	0	0	0	0	0	0	0	0	0	0	0	0	0	0	0	0	0	0	0	0	0	0	0	0	0	0	0	0	0	0	0	0	0
Cnidaria	Hydrozoa	Narcomedusae	Aeginidae	0	0	0	0	0	0	0	0	0	0	0	0	0	0	0	0	0	0	0	0	0	0	0	0	0	0	0	0	0	0	0	0	0	0	0	0	0	0	0	0	0	0	0	0	0	0
Arthropoda	Maxillopoda	Calanoida	Aetideidae	0	0	0	0	0	0	0	0	0	0	0	0	0	0	0	0	0	0	0	0	0	0	0	0	0	0	0	0	0	0	0	0	0	0	0	0	0	0	0	0	0	0	0	0	0	0
Cnidaria	Hydrozoa	Siphonophorae	Agalmatidae	0	0	0	0	0	0	0	0	0	0	0	0	0	0	0	0	0	0	0	0	0	0	0	0	0	0	0	0	0	0	0	0	0	0	0	0	0	0	0	0	0	0	0	0	0	0
Mollusca	Gastropoda	Cephalaspidea	Aglajidae	0	0	0	0	0	0	0	0	0	0	0	0	0	0	0	0	0	0	0	0	0	0	0	0	0	0	0	0	0	0	0	0	0	0	0	0	0	0	0	0	0	0	0	0	0	0
Cnidaria	Hydrozoa	Leptothecata	Aglaopheniidae	0	0	0	0	0	0	0	0	0	0	0	0	0	0	0	0	0	0	0	0	0	0	0	0	0	0	0	0	0	0	0	0	0	0	0	1	0	0	0	0	0	0	0	0	0	0
			Amaryllidaceae (not found on WORMS - plant)	0	0	0	0	0	0	0	0	0	0	0	0	0	0	0	0	0	0	0	0	0	0	0	0	0	0	0	0	0	0	0	0	0	0	0	0	0	0	0	0	0	0	0	0	0	0
Miozoa	Dinophyceae	Syndiniales	Amoebophryaceae	0	0	0	0	0	0	0	0	0	0	0	0	0	0	0	0	0	1	0	0	0	0	0	0	0	0	0	0	1	0	0	0	1	0	1	1	0	0	0	0	0	0	0	0	0	0
Miozoa	Dinophyceae	Gonyaulacales	Amphidomataceae	0	0	0	0	0	0	0	0	0	0	0	0	0	0	0	0	0	0	0	0	0	0	0	0	0	0	0	0	0	0	1	1	1	1	1	1	1	0	0	0	0	0	0	0	0	0
Ciliophora	Litostomatea	Pleurostomatida	Amphileptidae	0	0	0	0	0	0	0	0	0	0	0	0	0	0	0	0	0	0	0	0	0	0	0	0	0	0	0	0	0	0	0	0	0	0	0	0	0	0	0	0	0	0	0	0	0	0
Annelida	Polychaeta	Aciculata	Amphinomidae	0	0	0	0	0	0	1	0	0	0	0	0	0	0	0	1	0	0	0	0	0	0	0	0	0	0	0	0	0	0	0	0	0	0	0	0	0	0	0	0	0	0	0	0	0	0
Nemertea	Enopla	Monostilifera	Amphiporidae	0	0	0	0	0	0	0	0	0	0	0	0	0	0	0	0	0	0	0	0	0	0	0	0	0	0	0	0	0	0	0	0	0	0	0	0	0	0	0	0	0	0	0	0	0	0
Ascomycota	Sordariomycetes	Xylariales	Amphisphaeriaceae	0	0	0	0	0	0	0	0	0	0	0	0	0	0	0	0	0	0	0	0	0	0	0	0	0	0	0	0	0	0	0	0	0	0	0	0	0	0	0	0	0	0	0	0	0	0
Chlorophyta	Ulvophyceae	Cladophorales	Anadyomenaceae	0	0	0	0	0	0	0	0	0	0	0	0	1	0	0	0	0	0	0	0	0	0	0	0	0	0	0	0	0	0	0	0	0	0	0	0	0	0	0	0	0	0	0	0	0	0
Arthropoda	Hexanauplia	Poecilostomatoida	Anchimolgidae	0	0	0	0	0	0	0	0	0	0	0	0	0	0	0	0	0	0	0	0	0	0	0	0	0	0	0	0	0	0	0	0	0	0	0	0	0	0	0	0	0	0	0	0	1	0
Porifera	Demospongiae	Tetractinellida	Ancorinidae	0	0	0	0	0	0	0	0	0	0	0	0	0	0	0	0	0	0	0	0	0	0	0	0	0	0	0	0	0	0	0	0	0	0	0	0	0	0	0	0	0	0	0	0	0	0
Arthropoda	Hexanauplia	Poecilostomatoida	Anthessiidae	0	0	0	0	0	0	0	0	0	0	0	0	0	0	0	0	0	0	0	0	0	0	0	0	0	0	1	0	0	0	0	0	0	0	0	0	0	0	0	0	0	1	0	0	0	0
Annelida	Polychaeta	Phyllodocida	Aphroditidae	0	0	0	0	0	0	0	0	0	0	0	0	0	0	0	0	0	0	0	0	0	0	0	0	0	0	0	0	0	0	0	0	0	0	0	0	0	0	0	0	0	0	0	0	0	0
Mollusca	Gastropoda	Aplysiida	Aplysiidae	0	0	0	0	0	0	0	0	0	0	0	0	0	0	0	0	0	0	0	0	0	0	1	1	1	1	0	0	1	1	0	0	0	0	0	0	0	0	0	0	0	0	0	0	1	0
Apusozoa	Thecomonadea	Apusomonadida	Apusomonadidae	0	0	0	0	0	0	0	1	0	0	0	1	0	0	0	0	0	0	0	0	0	0	0	0	0	0	0	0	0	0	0	0	0	0	0	0	0	0	0	0	0	0	0	0	0	0
Mollusca	Bivalvia	Arcoida	Arcidae	0	0	0	0	0	0	0	0	0	0	0	0	0	0	0	0	0	0	0	0	0	0	0	0	0	0	0	0	0	0	0	0	0	0	0	0	0	0	1	0	0	0	0	0	0	0
Annelida	Polychaeta	Capitellida	Arenicolidae	0	0	0	0	0	0	0	0	0	0	0	0	0	0	1	0	0	0	0	0	0	0	0	0	0	0	0	0	0	0	0	0	0	0	0	0	0	0	0	0	0	0	0	0	0	0
Arthropoda	Malacostraca	Isopoda	Armadillidiidae (not found on WORMS - pill bugs)	0	0	0	0	0	0	0	0	0	0	0	0	0	0	0	0	0	0	0	0	0	0	0	0	0	0	0	0	0	0	0	0	0	0	0	0	0	0	0	0	0	0	0	0	0	0
Chordata	Ascidiacea	Phlebobranchia	Ascidiidae	0	0	0	1	0	0	0	0	0	0	0	0	0	1	0	0	0	0	0	0	0	0	0	1	0	0	0	0	0	0	0	0	0	0	0	0	0	0	0	0	0	0	0	0	0	1
Ascomycota	Eurotiomycetes	Eurotiales	Aspergillaceae	0	0	0	0	0	0	0	0	0	0	0	0	0	0	0	0	0	0	0	0	0	0	0	0	0	0	0	0	0	0	0	0	0	0	0	0	0	0	0	0	0	0	0	0	0	0
Ciliophora	Spirotrichea	Euplotida	Aspidiscidae	0	0	0	0	0	0	0	0	0	0	0	0	1	0	0	0	0	0	0	0	0	0	0	0	0	0	0	0	0	0	0	0	0	0	0	0	0	0	0	0	0	0	0	0	0	0
Arthropoda	Maxillopoda	Siphonostomatoida	Asterocheridae	0	0	0	0	0	0	0	0	0	0	0	0	0	0	0	0	0	0	0	0	0	1	1	1	1	0	0	0	0	0	0	0	0	0	0	0	0	1	0	0	1	0	0	1	0	0
Ascomycota	Dothideomycetes	Dothideales	Aureobasidiaceae	0	0	0	0	0	0	0	0	0	0	0	0	0	0	0	0	0	0	0	0	0	0	0	0	0	0	0	0	0	0	0	0	0	0	0	0	0	0	0	0	0	0	0	0	0	0
Arthropoda	Malacostraca	Decapoda	Axiidae	0	0	0	0	0	0	0	0	0	0	0	0	0	0	0	0	0	0	0	0	0	0	0	0	0	0	0	0	0	0	0	0	0	0	0	0	0	0	0	0	0	0	0	0	0	0
Ochrophyta	Bacillariophyceae	Bacillariales	Bacillariaceae	1	0	0	0	0	1	0	1	0	0	1	1	1	1	1	1	1	1	1	1	0	0	0	0	1	0	0	0	0	0	0	0	0	0	1	0	0	0	0	0	0	0	0	0	0	1
Rhodophyta	Rhodophytina	Bangiophyceae	Bangiaceae	0	0	0	0	0	0	0	0	0	0	0	1	0	0	0	0	0	0	0	0	0	0	0	0	0	0	0	0	0	0	0	0	0	0	0	0	0	0	0	0	0	0	0	0	0	0
Chlorophyta	Mamiellophyceae	Mamiellales	Bathycoccaceae	0	0	0	0	0	0	0	0	0	0	0	0	0	0	0	0	0	0	0	0	0	0	0	0	0	0	0	0	0	0	0	0	0	0	1	0	1	0	0	0	0	0	0	0	0	0
Ochrophyta	Bacillariophyceae	Naviculales	Berkeleyaceae	0	0	0	0	0	0	0	0	0	0	0	0	0	0	0	1	0	0	0	0	0	0	0	0	0	0	0	0	0	0	0	0	0	0	0	0	0	0	0	0	0	0	0	0	0	0
Bigyra	Bikosea	Bicoecida	Bicosoecidae	0	0	0	0	0	0	0	0	0	0	0	0	0	0	0	0	1	0	0	1	0	0	0	0	0	0	0	0	0	0	0	0	0	0	0	0	0	0	0	0	0	0	0	0	0	0
Ochrophyta	Bacillariophyceae	Biddulphiales	Biddulphiaceae	0	0	0	0	0	0	0	0	0	0	0	0	0	0	0	0	0	0	1	0	0	0	0	0	0	0	0	0	0	0	0	0	0	0	0	0	0	0	0	0	0	0	0	0	0	0
Myzozoa	Dinophyceae	Suessiales	Biecheleriaceae	0	0	0	0	0	0	0	0	0	0	0	0	0	0	0	0	0	0	0	0	0	0	0	0	0	0	0	0	0	0	0	0	0	0	0	0	0	0	0	0	0	0	0	0	0	0
	Blastocladiomycetes	Blastocladiales	Blastocladiaceae (not on WORMS - fungus)	0	0	0	0	0	0	0	0	0	0	0	0	0	0	0	0	0	0	0	0	0	0	0	0	0	0	0	0	0	0	0	0	0	0	0	0	0	0	0	0	0	0	0	0	0	0
Arthropoda	Insecta	Blattodea	Blattidae	0	0	0	0	0	0	0	0	0	0	0	0	0	0	0	0	0	0	0	0	0	0	0	0	0	0	0	0	0	0	0	0	0	0	0	0	0	0	0	0	0	0	0	0	0	0
Ciliophora	Heterotrichea	Heterotrichida	Blepharismidae	0	0	0	0	0	0	0	0	0	0	0	0	0	0	0	0	0	0	0	0	0	0	0	0	0	0	0	0	0	0	0	0	0	0	0	0	0	0	0	0	0	0	0	0	0	0
Myzozoa	Dinophyceae	Suessiales	Borghiellaceae	0	0	0	0	0	0	0	0	0	0	0	0	0	0	0	0	0	0	0	0	0	0	0	0	0	0	0	0	0	0	0	0	0	0	0	0	0	0	0	0	0	0	0	0	0	0
Chlorophyta	Ulvophyceae	Bryopsidales	Bryopsidaceae	1	1	1	0	0	0	0	0	0	0	1	0	1	1	0	0	0	0	0	0	0	0	0	0	0	0	0	0	0	0	0	0	0	0	0	0	0	0	0	0	0	0	0	0	0	0
Mollusca	Gastropoda	Neogastropoda	Buccinidae	0	0	0	0	0	0	0	0	0	0	0	0	0	0	0	0	0	0	0	0	0	0	0	0	0	0	0	0	0	0	0	0	0	0	0	0	0	0	0	0	0	0	0	0	0	0
Bigyra	Bicoecea	Bicoecida	Cafeteriaceae	0	0	0	0	0	0	0	0	0	0	0	0	0	0	0	0	0	0	0	0	0	0	0	0	0	0	0	0	0	0	0	0	0	0	0	0	0	0	0	0	0	0	0	0	0	0
Arthropoda	Hexanauplia	Calanoida	Calanidae	0	0	0	0	0	0	0	0	0	0	0	0	0	0	0	0	0	0	0	0	0	0	0	0	0	0	0	0	0	0	0	0	0	0	0	0	0	0	0	0	0	0	0	0	0	0
Haptophyta	Prymnesiophyceae	Coccolithales	Calcidiscaceae	0	0	0	0	0	0	0	0	0	0	0	0	0	0	0	0	0	0	0	0	0	0	0	0	0	0	0	0	0	0	0	0	0	0	0	0	0	0	0	0	0	0	0	0	0	0
Mollusca	Polyplacophora	Chitonida	Callochitonidae	0	0	0	0	0	0	0	0	0	0	0	0	0	0	0	0	0	0	0	0	0	0	0	0	0	0	0	0	0	0	0	0	0	0	0	0	0	0	0	0	0	0	0	0	0	0
Bryozoa	Gymnolaemata	Cheilostomatida	Calloporidae	0	0	0	0	0	0	0	0	0	0	0	0	0	0	0	0	0	0	0	0	0	0	0	0	0	0	0	0	0	0	0	0	0	0	0	0	0	0	0	0	0	0	0	0	0	0
Porifera	Demospongiae	Haplosclerida	Callyspongiidae	0	0	0	0	0	0	0	0	0	0	0	0	0	0	0	0	0	0	0	0	0	0	0	0	0	0	0	0	0	0	0	0	0	0	0	0	0	0	0	0	0	0	0	0	0	0
Cnidaria	Hydrozoa	Leptothecata	Campanulariidae	0	0	0	0	0	0	0	0	0	0	0	0	0	0	0	0	0	0	0	0	0	0	0	0	0	0	0	0	0	0	0	0	0	0	1	0	0	0	0	0	0	0	0	0	0	0
Arthropoda	Hexanauplia	Harpacticoida	Canthocamptidae	0	0	0	0	0	0	0	0	0	0	0	0	0	0	0	0	0	0	0	0	0	0	0	0	0	0	0	0	0	0	0	0	0	0	0	0	0	0	0	0	0	0	0	0	0	0
Annelida	Polychaeta		Capitellidae	0	0	0	0	1	0	1	1	1	0	0	0	1	1	0	1	1	0	1	0	0	0	1	1	1	0	1	1	1	1	0	0	0	0	0	0	0	0	0	0	0	0	1	0	0	0
Mollusca	Bivalvia	Veneroida	Cardiidae	0	0	0	0	0	0	0	0	0	0	0	0	0	0	0	0	0	0	0	0	0	0	0	0	0	0	0	0	0	0	0	0	0	0	0	0	0	0	0	0	0	0	0	0	0	0
Ochrophyta	Bacillariophyceae	Thalassiophysales	Catenulaceae	0	0	1	1	0	1	0	0	1	1	0	1	0	0	0	1	1	1	1	1	0	0	0	0	0	0	0	0	0	0	0	0	0	0	0	0	0	0	0	0	0	0	0	0	0	0
Arthropoda	Hexanauplia	Poecilostomatoida	Catiniidae	0	0	0	0	0	0	0	0	0	0	0	0	0	0	0	0	0	0	0	0	0	0	0	0	0	0	0	0	0	0	0	0	0	0	0	0	0	0	0	0	0	0	0	0	0	0
Rhodophyta	Florideophyceae	Gigartinales	Caulacanthaceae	0	0	0	0	0	0	0	0	0	0	0	0	0	0	0	0	0	0	0	0	0	0	0	0	0	0	0	0	0	0	0	0	0	0	0	0	0	0	0	0	0	0	0	0	0	0
Chlorophyta	Ulvophyceae	Bryopsidales	Caulerpaceae	0	1	0	0	0	0	0	0	0	0	0	0	0	0	0	0	0	0	0	0	0	0	0	0	0	0	0	0	0	0	0	0	0	0	0	0	0	0	0	0	0	0	0	0	0	0
Arthropoda	Hexanauplia	Calanoida	Centropagidae	0	0	0	0	0	0	0	0	0	0	0	0	0	0	0	0	0	0	0	0	0	0	0	0	0	0	0	0	0	0	0	0	0	0	0	0	0	0	0	0	0	0	0	0	0	0
Nemertea	Palaeonemertea		Cephalotrichidae	0	0	0	0	0	0	0	0	0	0	1	0	1	0	0	0	0	0	0	0	0	0	0	0	0	0	0	0	0	0	0	0	0	0	0	0	0	1	1	0	0	0	0	0	0	0
Rhodophyta	Florideophyceae	Ceramiales	Ceramiaceae	0	0	0	0	0	0	0	0	0	0	0	0	0	0	0	0	0	0	0	0	0	0	0	0	0	0	0	0	0	0	0	0	0	0	0	0	0	0	0	0	0	0	0	0	0	0
Myzozoa	Dinophyceae	Gonyaulacales	Ceratiaceae	0	0	0	0	0	0	0	0	0	0	0	0	0	0	0	0	0	0	0	0	0	0	0	0	0	0	0	0	0	0	0	0	0	0	0	1	1	0	0	0	0	0	0	0	0	0
Cnidaria	Myxozoa	Bivalvulida	Ceratomyxidae	0	0	0	0	0	0	0	0	0	0	0	0	0	0	0	0	0	0	0	0	0	0	0	0	0	0	0	0	0	0	0	0	0	0	0	0	0	0	0	0	0	0	0	0	0	0
Cercozoa	Sarcomonadea	Cercomonadida	Cercomonadidae	0	0	0	0	0	0	0	0	0	0	0	0	0	0	0	0	0	0	0	0	0	0	0	0	0	0	1	0	0	0	0	0	0	0	0	0	0	0	0	0	0	0	0	0	0	0
Ochrophyta	Bacillariophyceae	Chaetocerotanae incertae sedis	Chaetocerotaceae	0	0	1	0	0	0	1	1	0	0	0	0	0	0	0	1	0	0	0	0	0	0	0	0	0	0	0	0	0	0	0	0	0	0	0	0	0	0	0	0	0	0	0	0	0	0
Gastrotricha		Chaetonotida	Chaetonotidae	1	1	1	1	0	0	1	0	0	0	1	0	0	0	0	1	1	1	1	1	1	0	0	0	0	0	0	0	0	0	0	0	0	0	0	0	0	0	0	0	0	0	0	0	0	0
Annelida	Polychaeta		Chaetopteridae	0	0	0	0	0	0	0	0	0	0	0	0	0	0	0	0	0	0	0	0	0	0	0	0	0	0	0	0	1	0	0	0	0	0	0	0	0	0	0	0	0	0	0	0	0	0
Ochrophyta	Raphidophyceae	Chattonellales	Chattonellaceae	0	0	0	0	0	0	0	0	0	0	0	0	0	0	0	0	0	0	0	0	0	0	0	0	0	0	0	0	0	0	0	0	0	0	0	0	0	0	0	0	0	0	0	0	0	0
Porifera	Demospongiae	Haplosclerida	Chalinidae	0	0	0	0	0	0	0	0	0	0	0	0	0	0	0	0	0	0	0	0	0	0	1	1	1	1	1	1	1	1	0	0	0	0	0	0	0	0	0	0	0	1	0	0	0	0
Mollusca	Bivalvia		Chamidae	0	0	0	0	0	0	0	0	0	0	0	0	0	0	0	0	0	0	0	0	1	0	0	0	0	0	0	0	0	0	0	0	0	0	0	0	0	0	0	0	0	0	0	0	0	0
Mollusca	Polyplacophora	Chitonida	Chitonidae	0	0	0	0	0	0	0	0	0	0	0	0	0	0	1	1	0	0	0	0	0	0	0	0	0	0	0	0	0	0	0	0	0	0	0	0	0	0	0	0	0	0	0	1	0	0
Cercozoa	Thecofilosea	Tectofilosida	Chlamydophryidae	0	0	0	0	0	0	0	0	0	0	0	0	0	0	0	0	0	0	0	0	0	0	0	0	0	0	0	0	0	0	0	0	0	0	0	0	0	0	0	0	0	0	0	0	0	0
Chlorophyta	Trebouxiophyceae	Chlorellales	Chlorellaceae	0	0	0	0	0	0	0	0	0	0	0	0	0	0	0	0	0	0	0	0	0	0	0	0	0	0	0	0	0	0	0	0	0	0	0	0	0	1	0	0	0	0	0	0	0	0
Chlorophyta	Chlorodendrophyceae	Chlorodendrales	Chlorodendraceae	0	0	1	0	1	1	1	0	0	0	1	1	1	1	1	1	1	1	1	1	0	0	1	1	0	1	1	1	1	1	0	0	0	0	0	0	0	0	1	1	0	1	1	1	0	0
Porifera	Demospongiae	Chondrillida	Chondrillidae	0	0	0	0	0	1	0	0	0	0	0	0	0	0	0	0	0	0	0	0	0	0	0	0	0	0	0	0	0	0	0	0	0	0	0	0	0	0	0	0	0	0	0	0	0	0
Nematoda	Chromadorea	Chromadorida	Chromadoridae	1	1	1	1	1	1	1	1	0	0	1	1	0	0	1	1	1	1	1	1	1	1	0	0	0	0	0	0	0	0	0	0	0	0	0	0	0	0	0	0	0	0	0	0	0	0
Mollusca	Gastropoda	Nudibranchia	Chromodorididae	0	0	0	0	0	0	0	0	0	0	0	0	0	0	0	0	0	0	0	0	0	0	0	0	0	0	0	0	0	0	0	0	0	0	0	0	0	0	0	0	0	0	0	0	0	0
Cryptophyta	Cryptophyceae	Pyrenomonadales	Chroomonadaceae	0	0	0	0	0	0	0	0	0	0	0	0	0	0	0	0	0	0	0	0	0	0	0	0	0	0	0	0	0	0	0	0	0	0	0	0	0	0	0	0	0	0	0	0	0	0
Haptophyta	Prymnesiophyceae	Prymnesiales	Chrysochromulinaceae	0	0	0	0	0	0	0	0	0	0	0	0	0	0	0	0	0	0	0	0	0	0	1	0	0	1	0	0	0	0	0	0	0	0	1	0	1	1	1	1	0	1	1	1	0	1
Ochrophyta	Chrysomerophyceae	Chromulinales	Chrysolepidomonadaceae	0	0	0	0	0	0	0	0	0	0	0	0	0	0	0	0	0	0	0	0	0	0	0	0	0	0	0	0	0	0	0	0	0	0	0	0	0	0	0	0	0	0	0	0	0	0
Ochrophyta	Chrysomerophyceae	Chrysomeridales	Chrysomeridaceae	0	0	0	0	0	0	0	0	0	0	0	0	0	0	0	0	0	0	0	0	0	0	0	0	0	0	0	0	0	0	0	0	0	0	0	0	0	0	0	0	0	0	0	0	0	0
Annelida	Polychaeta	Phyllodocida	Chrysopetalidae	0	0	0	0	0	0	0	0	0	0	0	0	0	0	0	1	0	0	0	0	0	0	0	0	0	0	0	0	0	0	0	0	0	0	0	0	0	0	0	0	0	0	0	0	0	0
Chytridiomycota	Chytridiomycetes	Chytridiales	Chytridiaceae	0	0	0	0	0	0	0	0	0	0	0	0	0	0	0	0	0	0	0	0	0	0	0	0	0	0	0	0	0	0	0	0	0	0	0	0	0	0	0	0	0	0	0	0	0	0
Myzozoa	Dinophyceae	Coccidiniales	Chytriodiniaceae	0	0	0	0	0	0	0	0	0	0	0	0	0	0	0	0	0	0	0	0	0	0	0	0	0	0	0	0	0	0	0	0	0	0	0	0	0	0	0	0	0	0	0	0	0	0
Chytridiomycota	Chytridiomycetes	Chytridiales	Chytriomycetaceae	0	0	0	1	0	0	0	0	0	0	0	0	0	0	0	0	0	0	0	0	0	0	0	0	0	0	0	0	0	0	0	0	0	0	0	0	0	0	0	0	0	0	0	1	0	0
Ciliophora	Oligohymenophorea	Philasterida	Cinetochilidae	0	0	0	0	0	0	0	0	0	0	0	0	0	0	0	0	0	0	0	0	0	0	0	0	0	0	0	0	0	0	0	0	0	0	0	0	0	0	0	0	0	0	0	0	0	0
Annelida	Polychaeta	Terebellida	Cirratulidae	0	0	0	0	1	1	0	0	0	0	1	1	1	0	1	1	1	1	1	1	0	0	0	0	0	0	0	0	0	0	0	0	0	0	0	0	0	0	0	0	0	0	0	0	0	0
Chlorophyta	Ulvophyceae	Cladophorales	Cladophoraceae	0	0	0	0	1	1	0	1	0	1	1	1	1	1	1	1	1	0	0	0	0	0	1	0	0	0	0	0	0	0	0	0	0	0	0	0	0	0	0	0	0	0	0	0	0	0
Ascomycota	Dothideomycetes	Capnodiales	Cladosporiaceae	0	0	0	0	0	0	0	0	0	0	0	0	0	0	0	0	0	0	0	0	0	0	0	0	0	0	0	0	0	0	0	0	0	0	0	1	1	0	0	0	0	0	0	0	0	0
Arthropoda	Hexanauplia	Poecilostomatoida	Clausidiidae	0	0	0	0	0	0	0	0	0	0	0	0	0	0	0	0	0	0	0	0	0	0	0	0	0	0	0	0	0	0	0	0	0	0	0	0	0	0	0	0	1	0	0	0	1	0
Arthropoda	Hexanauplia	Calanoida	Clausocalanidae	0	0	0	0	0	0	0	0	0	0	0	0	0	0	0	0	0	0	0	0	0	0	0	0	0	0	0	0	0	0	0	0	0	0	0	0	0	0	0	0	0	0	0	0	0	0
Chordata	Ascidiacea	Aplousobranchia	Clavelinidae	0	0	0	0	0	0	0	0	0	0	0	0	0	0	0	0	0	0	0	0	0	0	0	0	0	0	0	0	0	0	0	0	0	0	0	0	0	0	0	0	0	0	0	0	0	0
Cnidaria	Hydrozoa	Anthoathecata	Clavidae	0	0	0	0	0	0	0	0	0	0	0	0	0	0	0	0	0	0	0	0	0	0	0	0	0	0	0	0	0	0	0	0	0	0	0	0	0	0	0	0	0	0	0	0	0	0
Porifera	Demospongiae	Clionaida	Clionaidae	1	0	0	0	0	0	0	0	0	0	1	0	0	0	0	1	0	0	0	0	0	0	0	0	0	0	0	0	0	0	0	0	0	0	0	0	0	0	0	0	0	0	1	0	0	0
Chordata	Actinopterygii	Clupeiformes	Clupeidae	0	0	0	0	0	0	0	0	0	0	0	0	0	0	0	0	0	0	0	0	0	0	0	0	0	0	0	0	0	0	0	0	0	0	0	0	0	0	0	0	0	0	0	0	0	0
Ochrophyta	Bacillariophyceae	Achnanthales	Cocconeidaceae	0	0	0	0	0	0	0	0	0	0	0	1	0	0	0	1	0	0	0	0	0	0	0	0	0	0	0	0	0	0	0	0	0	0	0	0	0	0	0	0	0	0	0	0	0	0
Ciliophora	Oligohymenophorea	Philasterida	Cohnilembidae	0	0	0	0	0	0	0	0	0	0	0	0	0	0	0	0	0	0	0	0	0	0	0	0	0	0	0	0	0	0	0	0	0	0	0	0	0	0	0	0	0	0	0	0	0	0
Ciliophora	Prostomatea	Prorodontida	Colepidae	0	0	0	0	0	0	0	0	0	0	0	0	0	0	0	0	0	0	0	0	0	0	0	0	0	0	0	0	0	0	0	0	1	0	0	0	0	0	0	0	0	0	0	0	0	0
Apicomplexa		Colpodellida	Colpodellidae (not found on WORMS - alveolatte)	0	0	0	0	0	0	0	0	0	0	0	0	0	0	0	0	0	0	0	0	0	0	0	0	0	0	0	0	0	0	0	0	0	0	0	0	0	0	0	0	0	0	0	0	0	0
Ciliophora	Heterotrichea	Heterotrichida	Condylostomatidae	0	0	0	0	0	0	0	0	0	0	0	0	0	0	0	0	0	0	1	0	0	0	0	0	0	0	0	0	0	0	0	0	0	0	0	0	0	0	0	0	0	0	0	0	0	0
Mollusca	Gastropoda	Neogastropoda	Conidae	0	0	0	0	0	0	0	0	0	0	0	0	0	0	0	0	0	0	0	0	0	0	0	0	0	0	0	0	0	0	0	0	0	0	0	0	0	0	0	0	0	0	0	0	0	0
Rhodophyta	Florideophyceae	Corallinales	Corallinaceae	0	0	0	0	0	0	0	1	0	0	0	0	0	1	0	0	0	0	0	0	0	0	0	0	0	0	0	0	0	0	0	0	0	0	0	0	0	0	0	0	0	0	0	0	0	0
Ochrophyta	Bacillariophyceae	Corethrales	Corethraceae	0	0	0	0	0	0	0	0	0	0	0	0	0	0	0	0	0	0	0	0	0	0	0	0	0	0	0	0	0	0	0	0	0	0	0	0	0	0	0	0	0	0	0	0	0	0
Cnidaria	Hydrozoa	Anthoathecata	Corynidae	0	0	0	0	0	0	0	0	0	0	0	0	0	0	0	0	0	0	0	0	0	0	0	0	0	0	0	0	0	0	0	0	0	0	0	0	0	0	0	0	0	0	0	0	0	0
Mollusca	Gastropoda	Thecosomata	Creseidae	0	0	0	0	0	0	0	0	0	0	0	0	0	0	0	0	0	0	0	0	0	0	0	0	0	0	0	0	0	0	1	0	0	0	1	1	0	0	0	0	0	0	0	0	0	0
Mollusca	Polyplacophora	Chitonida	Cryptoplacidae	0	0	1	0	0	0	0	0	0	0	0	0	0	0	0	0	0	0	0	0	0	0	0	0	0	0	0	0	0	0	0	0	0	0	0	0	0	0	0	0	0	0	0	0	0	0
Echinodermata	Holothuroidea	Dendrochirotida	Cucumariidae	0	0	0	0	0	0	0	0	0	0	0	0	0	0	0	0	0	0	0	0	0	0	0	0	0	0	0	0	0	0	0	0	0	0	0	0	0	0	0	0	0	0	0	0	0	0
Arthropoda	Ostracoda	Podocopida	Cushmanideidae	0	0	0	0	0	0	0	0	0	0	0	0	0	0	0	0	0	0	0	0	0	0	0	0	0	0	0	0	0	0	0	0	0	0	0	0	0	0	0	0	0	0	0	0	0	0
Glaucophyta	Glaucophyceae	Cyanophorales	Cyanophoraceae (not found on WORMS - algae)	0	0	0	0	0	0	0	0	0	0	0	0	0	0	0	0	0	0	0	0	0	0	0	0	0	0	0	0	0	0	0	0	0	0	1	0	0	0	0	0	0	0	0	0	0	0
Nematoda	Chromadorea	Chromadorida	Cyatholaimidae	0	0	1	0	0	0	0	0	0	0	0	0	0	0	0	0	1	0	0	0	0	0	0	0	0	0	0	0	0	0	0	0	0	0	0	0	0	0	0	0	0	0	0	0	0	0
Ciliophora	Oligohymenophorea	Pleuronematida	Cyclidiidae	0	0	0	0	0	0	0	0	1	0	0	0	0	0	0	0	0	0	0	0	0	0	0	0	0	0	0	0	0	0	0	0	0	0	0	0	0	0	0	0	0	0	0	0	0	0
Arthropoda	Hexanauplia	Cyclopoida	Cyclopettidae	0	0	0	0	0	0	0	0	0	0	0	0	0	0	0	0	0	0	0	0	0	0	0	0	0	0	0	0	0	0	0	0	0	0	0	0	0	0	0	0	0	0	0	0	0	0
Ochrophyta	Bacillariophyceae	Cyclophorales	Cyclophoraceae	0	0	0	0	0	0	0	0	0	0	0	0	0	0	0	0	0	0	0	0	0	0	0	0	0	0	0	0	0	0	0	0	0	0	0	0	0	0	0	0	0	0	0	0	0	0
Arthropoda	Hexanauplia	Cyclopoida	Cyclopidae	0	1	0	0	0	0	0	0	1	0	0	0	0	0	0	0	0	0	0	0	0	0	0	0	0	0	0	0	0	0	0	0	0	0	0	0	0	0	0	0	0	0	0	0	1	0
Arthropoda	Hexanauplia	Cyclopoida	Cyclopinidae	0	0	0	0	0	0	0	0	0	0	0	0	0	0	0	0	0	0	0	0	0	0	0	0	0	0	0	0	0	0	0	0	0	0	0	0	0	0	0	0	0	0	0	0	0	0
Ochrophyta	Bacillariophyceae	Cymatosirales	Cymatosiraceae	0	0	0	0	0	0	0	0	0	0	0	0	0	0	1	0	1	1	1	0	0	0	1	1	1	1	1	1	1	1	0	0	0	0	0	0	0	0	0	0	0	1	1	1	0	0
Arthropoda	Ostracoda	Podocopida	Cyprididae	0	0	0	0	0	0	0	0	0	0	0	0	0	0	0	0	0	0	0	0	0	0	0	0	0	0	0	0	0	0	0	0	0	0	0	0	0	0	0	0	0	0	0	0	0	0
Arthropoda	Ostracoda	Myodocopida	Cypridinidae	1	0	0	0	0	0	0	0	0	0	0	0	0	0	0	0	0	0	0	0	0	0	0	0	0	0	0	0	0	0	0	0	0	0	0	0	0	0	0	0	0	0	0	0	0	0
Mollusca	Bivalvia	Veneroida	Cyrenidae	0	0	0	0	0	0	0	0	0	0	0	0	0	0	0	0	0	0	0	0	0	0	0	0	0	0	0	0	0	0	0	0	0	0	0	0	0	0	0	0	0	0	0	0	0	0
Ciliophora	Oligotrichea	Oligotrichida	Cyrtostrombidiidae	0	0	0	0	0	0	0	0	0	0	0	0	0	0	0	0	0	0	0	0	0	0	0	0	0	0	0	0	0	0	0	0	0	0	1	0	0	0	0	0	0	0	0	0	0	0
Platyhelminthes	Rhabditophora	Rhabdocoela	Cystiplanidae	0	0	0	0	0	0	0	0	0	0	0	0	0	0	0	0	0	0	0	0	0	0	0	0	0	0	0	0	0	0	0	0	0	0	0	0	0	0	0	0	0	0	0	0	0	0
Rhodophyta	Florideophyceae	Gigartinales	Cystocloniaceae	0	0	0	0	0	0	0	0	0	0	0	0	0	0	0	0	0	0	0	0	0	0	0	0	0	0	0	0	0	0	0	0	0	0	0	0	0	0	0	0	0	0	0	0	0	0
Basidiomycota	Tremellomycetes	Cystofilobasidiales	Cystofilobasidiaceae	0	0	0	0	0	0	0	0	0	0	0	0	0	0	0	0	0	0	0	0	0	0	0	0	0	0	0	0	0	0	0	0	0	0	0	0	0	0	0	0	0	0	0	0	0	0
Arthropoda	Ostracoda	Podocopida	Cytheruridae	0	0	0	0	0	0	1	0	0	0	0	0	1	1	0	0	0	0	0	0	0	0	0	0	0	0	0	0	0	0	0	0	0	0	0	0	0	0	0	0	0	0	0	0	0	0
Arthropoda	Hexanauplia	Harpacticoida	Dactylopusiidae	0	0	0	0	0	0	0	0	0	0	0	0	0	0	0	0	0	0	0	0	0	0	0	0	0	0	0	0	0	0	0	0	0	0	0	0	0	0	0	0	0	0	0	0	0	0
Porifera	Demospongiae	Dendroceratida	Darwinellidae	0	0	0	0	0	0	0	0	0	0	0	0	0	0	0	0	0	0	0	0	0	0	0	0	0	0	0	0	0	0	0	0	0	0	1	0	1	0	0	0	0	0	0	0	0	0
Cnidaria	Anthozoa	Scleractinia	Dendrophylliidae	0	0	0	0	0	0	0	0	0	0	0	0	0	0	0	0	0	0	0	0	0	0	0	0	0	0	0	0	0	0	0	0	0	0	0	0	0	0	0	0	0	0	0	0	0	0
Bryozoa	Stenolaemata	Cyclostomatida	Densiporidae	0	0	0	0	0	0	0	0	0	0	0	0	0	0	0	0	0	0	0	0	0	0	0	0	0	0	0	0	0	0	0	0	0	0	0	0	0	0	0	0	0	0	0	0	0	0
Porifera	Demospongiae	Desmacellida	Desmacellidae	0	0	1	0	0	0	0	0	0	0	1	0	0	0	0	0	0	0	0	0	0	0	0	0	0	0	0	1	0	0	0	0	0	0	0	0	0	0	0	0	0	0	0	0	0	0
Nematoda	Chromadorea	Desmodorida	Desmodoridae	0	0	0	0	0	1	1	1	0	0	0	0	0	0	0	0	0	0	0	0	0	0	0	0	0	0	0	1	0	0	0	0	0	0	0	0	0	0	0	0	0	0	0	0	0	0
Nematoda	Chromadorea	Desmoscolecida	Desmoscolecidae	0	0	1	1	0	0	0	0	0	0	0	0	0	0	0	0	0	0	0	0	0	0	0	0	0	0	0	0	0	0	0	0	0	0	0	0	0	0	0	0	0	0	0	0	0	0
Ochrophyta	Bacillariophyceae	Naviculales	Diadesmidaceae	0	0	0	0	0	0	0	0	0	0	0	0	0	0	0	1	0	0	0	0	0	0	0	0	0	0	0	0	0	0	0	0	0	0	0	0	0	0	0	0	0	0	0	0	0	0
Porifera	Demospongiae	Dendroceratida	Dictyodendrillidae	0	0	0	0	0	0	0	0	0	0	0	0	0	0	0	0	0	0	0	0	0	0	0	0	0	0	0	0	0	0	0	0	0	0	0	0	0	0	0	0	0	0	0	0	0	0
Porifera	Demospongiae	Bubarida	Dictyonellidae	0	0	0	0	0	0	0	0	0	0	0	0	0	0	0	0	0	0	0	0	0	0	0	0	0	0	0	0	0	0	0	0	0	0	0	0	1	0	0	0	0	0	0	0	0	0
Ochrophyta	Phaeophyceae	Dictyotales	Dictyotaceae	1	0	1	0	1	1	0	0	0	0	0	0	0	0	0	1	0	0	0	0	1	0	0	0	0	0	0	0	0	0	0	0	0	0	0	0	0	0	0	0	0	0	0	0	0	1
Chordata	Ascidiacea	Aplousobranchia	Didemnidae	1	0	0	0	0	0	0	0	0	0	0	0	0	0	0	0	0	0	0	0	1	0	0	0	0	0	0	0	0	0	0	0	0	0	0	0	0	1	0	0	0	0	0	0	0	0
Ciliophora	Litostomatea	Haptorida	Didiniidae	0	0	0	0	0	0	0	0	0	0	0	0	0	0	0	0	0	0	0	0	0	0	0	0	0	0	0	0	0	0	0	0	0	0	0	0	0	0	0	0	0	0	0	0	0	0
Ascomycota	Dothideomycetes	Pleosporales	Didymellaceae	0	0	0	0	0	0	0	0	0	0	0	0	0	0	0	0	0	0	0	0	0	0	0	0	0	0	0	0	0	0	0	0	0	0	0	0	0	0	0	0	0	0	0	0	0	0
Ascomycota	Dothideomycetes	Pleosporales	Didymosphaeriaceae	0	0	0	0	0	0	0	0	0	0	0	0	0	0	0	0	0	0	0	0	0	0	0	0	0	0	0	0	0	0	0	0	0	0	0	0	0	0	0	0	0	0	0	0	0	0
Ochrophyta	Bacillariophyceae	Naviculales	Diploneidaceae	0	0	0	0	1	0	1	0	0	0	1	1	0	1	0	1	1	1	0	0	0	0	0	0	0	0	0	0	0	1	0	0	0	0	0	0	0	0	0	0	0	0	0	0	0	0
Ciliophora	Spirotrichia	Euplotida	Discocephalidae	0	0	0	0	0	0	0	0	0	0	0	0	0	0	0	0	1	1	1	0	0	0	0	0	0	0	0	0	0	0	0	0	0	0	0	0	0	0	0	0	0	0	0	0	0	0
Platyhelminthes	Rhabditophora	Dolichomicrostomida	Dolichomacrostomidae	0	0	0	0	0	0	0	0	0	0	0	0	0	1	0	0	0	0	0	0	0	0	0	0	0	0	0	0	0	0	0	0	0	0	0	0	0	0	0	0	0	0	0	0	0	0
Chlorophyta	Mamiellophyceae	Dolichomastigales	Dolichomastigaceae	0	0	0	0	0	0	0	0	0	0	0	0	0	0	0	0	0	0	0	0	0	0	0	0	0	0	0	0	0	0	0	0	0	0	0	0	0	0	0	0	0	0	0	0	0	0
Mollusca	Bivalvia	Cardiida	Donacidae	0	0	0	0	0	0	0	0	0	0	0	0	0	0	0	0	0	0	0	0	0	0	0	0	0	0	0	0	0	0	0	0	0	0	0	0	0	0	0	0	0	0	0	0	0	0
			Dorataspididae (not found on WORMS - protist)	0	0	0	0	0	0	0	0	0	0	0	0	0	0	0	0	0	0	0	0	0	0	0	0	0	0	0	0	0	0	0	0	0	0	0	0	0	0	0	0	0	0	0	0	0	0
Annelida	Polychaeta	Eunicida	Dorvilleidae	0	0	0	0	0	0	0	0	0	0	0	0	0	0	0	0	0	0	0	0	0	0	0	0	0	0	0	0	0	0	0	0	0	0	0	0	0	0	0	0	0	0	0	0	0	0
Nematoda	Chromadorea	Desmodorida	Draconematidae	0	0	0	0	0	0	0	0	0	0	0	0	0	0	0	1	0	0	0	0	0	0	0	0	0	0	0	0	0	0	0	0	0	0	0	0	0	0	0	0	0	0	0	0	0	0
Arthropoda	Malacostraca	Decapoda	Dromiidae	0	0	0	0	0	0	0	0	0	0	0	0	0	0	0	0	0	0	0	0	0	0	0	0	0	0	0	0	0	0	0	0	0	0	0	0	0	0	0	0	0	0	0	0	0	0
Dinoflagellata	Dinoflagellata incertae sedis		Duboscquellidae (not found on WORMS - marine protist)	0	0	0	0	0	0	0	0	0	0	0	0	0	0	0	0	0	0	0	0	0	0	0	0	0	0	0	0	0	0	1	0	0	0	1	1	0	0	0	0	0	0	0	1	0	0
Annelida	Polychaeta	Echiuroidea	Echiuridae	0	0	0	0	0	0	0	0	0	0	0	0	0	0	0	0	0	0	0	0	0	0	0	0	0	0	0	0	0	0	0	0	0	0	0	0	0	0	0	1	0	0	0	0	0	1
Arthropoda	Hexanauplia	Harpacticoida	Ectinosomatidae	0	1	1	0	0	0	0	0	0	0	0	0	0	1	0	0	0	1	0	0	0	0	0	0	0	0	0	0	0	0	0	0	0	0	0	0	0	0	0	0	0	0	0	0	0	0
Myzozoa	Conoidasida	Eucoccidiorida	Eimeriidae	1	0	0	0	0	0	0	0	0	0	0	0	0	0	0	0	0	0	0	0	0	0	0	1	0	0	0	0	0	0	0	0	0	0	0	0	0	0	0	0	0	0	0	0	0	0
Mollusca	Gastropoda	Littorinimorpha	Elachisinidae	0	0	0	0	0	0	0	0	0	0	0	0	0	0	0	0	0	0	0	0	0	0	0	0	0	0	0	0	0	0	0	0	0	0	0	0	0	0	0	0	0	0	0	0	0	0
Nemertea	Enopla	Monostilifera	Emplectonematidae	0	0	0	0	0	0	0	0	0	0	0	0	0	0	0	0	0	0	0	0	0	0	0	0	0	0	0	0	0	0	0	0	0	0	0	0	0	0	0	0	0	0	0	0	0	0
Nematoda	Enoplea	Enoplida	Enoplidae	0	0	0	0	0	0	0	0	0	0	0	0	0	0	0	0	0	0	0	0	0	0	0	0	0	0	0	0	0	0	0	0	0	0	0	0	0	0	0	0	0	0	0	0	0	0
Arthropoda	Hexanauplia	Siphonostomatoida	Entomolepididae	0	0	0	0	0	0	0	0	0	0	0	0	0	0	0	0	0	0	0	0	0	0	0	0	0	0	0	0	0	0	0	0	0	0	0	0	0	0	0	0	0	0	0	0	0	0
Ochrophyta	Bacillariophyceae	Surirellales	Entomoneidaceae	0	0	0	0	0	0	0	0	1	0	0	0	0	0	0	0	0	0	1	0	0	0	0	0	0	1	1	0	0	1	0	0	0	0	1	0	0	0	0	0	0	0	0	0	0	0
Ciliophora	Phyllopharyngea	Exogenida	Ephelotidae	0	0	0	0	0	0	0	0	0	0	0	0	1	0	0	0	0	0	0	0	0	0	0	0	0	0	0	0	0	0	0	0	0	0	0	0	0	0	0	0	0	0	0	0	0	0
Ciliophora	Spirotrichia		Epiclintidae	0	0	0	0	0	0	0	0	0	0	0	0	0	0	0	0	0	0	0	0	0	0	0	0	0	0	0	0	0	0	0	0	0	0	0	0	0	0	0	0	0	0	0	0	0	0
Rhodophyta	Compsopogonophyceae	Erythropeltidales	Erythropeltidaceae	0	0	0	0	0	0	0	0	0	0	0	0	0	0	0	0	0	0	0	0	0	0	0	0	0	0	0	0	0	0	0	0	0	0	0	0	0	0	0	0	0	0	0	0	0	0
Rhodophyta	Compsopogonophyceae	Erythropeltidales	Erythrotrichiaceae	0	0	0	0	0	0	0	0	0	0	1	0	0	0	1	1	0	0	0	0	0	0	0	0	0	0	0	0	0	0	0	0	0	0	0	0	0	0	0	0	0	0	0	0	0	0
Arthropoda	Ostracoda	Podocopida	Eucytheridae	0	0	1	0	0	0	0	0	0	0	0	0	0	0	0	0	0	0	1	0	0	0	0	0	0	0	0	0	0	0	0	0	0	0	0	0	0	0	0	0	0	0	0	0	0	0
Alveolata	Dinophyceae	Syndiniales	Eudubosquellidae (not found on WORMS)	0	0	0	0	0	0	0	0	0	0	0	0	0	0	0	0	0	0	0	0	0	0	0	0	0	0	0	0	0	0	0	0	0	0	1	0	0	0	0	0	0	0	0	0	0	0
Mollusca	Gastropoda	Littorinimorpha	Eulimidae	0	0	0	0	0	0	0	0	0	0	0	0	0	0	0	0	0	0	0	1	0	0	0	0	0	0	0	0	0	0	0	0	0	0	0	0	0	0	0	0	0	0	0	0	0	0
Annelida	Polychaeta	Eunicida	Eunicidae	0	0	0	0	0	0	0	0	0	0	0	0	0	0	0	1	0	0	0	0	0	0	0	0	0	0	0	0	0	0	0	0	0	0	1	0	0	0	0	0	0	0	0	0	0	0
Ochrophyta	Bacillariophyceae	Eunotiales	Eunotiaceae	0	0	0	0	0	0	0	1	0	0	0	0	0	0	0	0	0	0	0	0	0	0	0	0	0	0	0	0	0	0	0	0	0	0	0	0	0	0	0	0	0	0	0	0	0	0
Ciliophora	Spirotrichia	Euplotida	Euplotidae	0	0	0	0	0	0	0	0	0	0	0	0	0	0	0	0	0	0	0	0	0	0	0	0	0	0	0	0	0	0	0	0	0	0	0	0	0	0	0	0	0	0	0	0	0	0
	Exobasidiomycetes	Exobasidiales	Exobasidiaceae (not found on WORMS - fungus)	0	0	0	0	0	0	0	0	0	0	0	0	0	0	0	0	0	0	0	0	0	0	0	0	0	0	0	0	0	0	0	0	0	0	0	0	0	0	0	0	0	0	0	0	0	0
		Fabales	Fabaceae (not found on WORMS - legume)	0	0	0	0	0	0	0	0	0	0	0	0	0	0	0	0	0	0	0	0	0	0	0	0	0	0	0	0	0	0	0	0	0	0	0	0	0	0	0	0	0	0	0	0	0	0
Annelida	Polychaeta	Sabellida	Fabriciidae	0	0	0	0	0	0	0	0	0	0	0	0	0	0	0	0	0	0	0	0	0	0	0	0	0	0	0	0	0	0	0	0	0	0	0	0	0	0	0	0	0	0	0	0	0	0
Mollusca	Gastropoda	Lepetellida	Fissurellidae	0	0	0	0	0	0	0	0	0	0	0	0	0	0	0	0	0	0	0	1	0	0	0	0	0	0	0	0	0	0	0	0	0	0	0	0	0	0	0	0	0	0	0	0	0	0
Amoebozoa	Tubulinea	Leptomyxida	Flabellulidae	0	1	0	0	0	0	0	0	0	0	0	0	0	0	0	0	0	0	0	0	0	0	0	0	0	0	0	0	0	0	0	0	0	0	0	0	0	0	0	0	0	0	0	0	0	0
Ciliophora	Heterotrichea	Heterotrichida	Folliculinidae	0	0	0	0	0	0	0	0	0	0	0	0	1	0	0	0	1	0	0	0	0	0	0	0	0	0	0	0	0	0	0	0	0	0	0	0	0	0	0	0	0	0	0	0	0	0
Ochrophyta	Bacillariophyceae	Fragilariales	Fragilariaceae	0	0	0	0	0	0	0	0	0	1	0	0	0	0	0	0	0	1	1	0	0	0	0	0	0	0	0	0	0	0	0	0	0	0	0	0	0	0	0	0	1	0	0	0	0	0
Ciliophora	Oligohymenophorea	Peniculida	Frontoniidae	0	0	0	0	0	0	0	0	0	0	0	0	0	1	0	0	0	0	0	0	0	0	0	0	0	0	0	0	0	0	0	0	0	0	0	0	0	0	0	0	0	0	0	0	0	0
Mollusca	Bivalvia		Gastrochaenidae	0	0	0	0	0	0	0	0	0	0	0	0	0	0	0	0	0	0	0	0	0	0	0	0	0	0	0	0	0	0	0	0	0	0	0	0	0	0	0	0	0	0	0	0	0	0
Mollusca	Gastropoda	Cephalaspidea	Gastropteridae	0	0	0	0	0	0	0	0	0	0	0	0	0	0	0	0	0	0	0	0	0	0	0	0	0	0	0	0	0	0	0	0	0	0	0	0	0	0	0	0	0	0	0	0	0	0
Ciliophora	Karyorelictea	Protoheterotrichida	Geleiidae	0	0	0	0	0	0	0	0	0	0	0	0	0	0	0	0	0	0	1	0	0	0	0	0	0	0	0	0	0	0	0	0	0	0	0	0	0	0	0	0	0	0	0	0	0	0
Rhodophyta	Florideophyceae	Gelidiales	Gelidiaceae	0	0	0	0	0	0	0	0	0	0	0	0	0	0	0	0	0	0	0	0	0	0	0	0	0	0	0	0	0	0	0	0	0	0	0	0	0	1	0	0	0	0	0	0	0	1
Cryptophyta	Cryptophyceae	Pyrenomonadales	Geminigeraceae	0	0	0	0	0	0	0	0	0	0	0	0	0	0	0	0	0	0	0	0	0	0	1	1	0	1	1	1	1	1	0	0	0	0	1	0	1	0	0	0	1	1	1	0	0	1
Porifera	Demospongiae	Tetractinellida	Geodiidae	0	0	0	0	0	0	0	0	0	0	0	0	0	0	0	0	0	0	0	0	0	0	0	0	0	0	0	0	0	0	0	0	0	0	0	0	0	0	0	0	0	0	0	0	0	0
Cnidaria	Hydrozoa	Trachymedusae	Geryoniidae	0	0	0	0	0	0	0	0	0	0	0	0	0	0	0	0	0	0	0	0	0	0	0	0	0	0	0	0	0	0	0	0	0	0	0	0	0	0	0	0	0	0	0	0	0	0
Rhodophyta	Florideophyceae	Gigartinales	Gigartinaceae	0	0	0	0	0	0	0	0	0	0	0	0	0	0	0	0	0	0	0	0	0	0	0	0	0	0	0	0	0	0	0	0	0	0	0	0	0	0	0	0	0	0	0	0	0	0
Myzozoa	Dinophyceae	Peridiniales	Glenodiniaceae	0	0	0	0	1	0	0	0	0	0	0	0	0	0	0	0	0	0	0	0	0	0	0	0	0	0	0	0	0	0	0	0	0	0	0	0	0	0	0	0	0	0	0	0	0	0
Ascomycota	Sordariomycetes	Hypocreomycetidae incertae sedis	Glomerellaceae	0	0	0	0	0	0	0	0	0	0	0	0	0	0	0	0	0	0	0	0	0	0	0	0	0	0	0	0	0	0	0	0	0	0	0	0	0	0	0	0	0	0	0	0	0	0
Annelida	Polychaeta	Phyllodocida	Glyceridae	0	0	0	0	0	0	0	0	0	0	0	0	0	0	0	0	0	0	0	0	0	0	0	0	0	0	0	0	0	0	0	0	0	0	0	0	0	0	0	0	0	0	0	0	0	0
Myzozoa	Dinophyceae	Gonyaulacales	Goniodomataceae	0	0	0	0	0	0	0	0	0	0	0	0	0	0	0	0	0	0	0	0	0	0	0	0	0	0	0	0	0	0	0	0	0	0	0	0	0	0	0	0	0	0	0	0	0	0
Cryptophyta	Goniomonadophyceae	Goniomonadales	Goniomonadaceae	0	0	1	0	0	0	0	0	0	0	1	1	0	0	0	0	1	0	1	0	0	0	0	0	0	0	1	0	0	0	0	0	0	0	1	0	1	0	0	0	0	0	0	0	0	0
Myzozoa	Dinophyceae	Gonyaulacales	Gonyaulacaceae	0	0	0	0	0	0	1	0	0	0	0	0	0	0	0	0	0	0	0	0	0	0	0	0	0	0	0	0	0	0	0	0	0	1	1	0	0	0	0	0	1	0	0	1	1	0
Porifera	Calcarea	Leucosolenida	Grantiidae	0	0	0	0	0	0	0	0	0	0	0	0	0	0	0	0	0	0	0	0	0	0	0	0	0	0	0	0	0	0	0	0	0	0	0	0	0	0	0	0	0	0	0	0	0	0
	Exobasidiomycetes	Exobasidiales	Graphiolaceae (not found on WORMS - fungus)	0	0	0	0	0	0	0	0	0	0	0	0	0	0	0	0	0	0	0	0	0	0	0	0	0	0	0	0	0	0	0	0	0	0	0	0	0	0	0	0	0	0	0	0	0	0
Myzozoa	Conoidasida	Eugregarinorida	Gregarinidae	0	0	1	0	0	0	0	0	0	0	0	0	0	0	1	0	0	0	0	0	0	0	0	0	0	0	0	0	0	0	0	0	0	0	0	0	0	0	0	0	0	0	0	0	0	0
			Gryllidae (not found on WORMS - cricket)	0	0	0	0	0	0	0	0	0	0	0	0	0	0	0	0	0	0	0	0	0	0	0	0	0	0	0	0	0	0	0	0	0	0	0	0	0	0	0	0	0	0	0	0	0	0
Myzozoa	Dinophyceae	Gymnodiniales	Gymnodiniaceae	1	1	1	1	1	1	1	1	0	0	1	1	1	1	1	0	1	1	1	1	1	0	0	0	0	0	1	0	1	1	0	1	1	1	1	1	1	1	0	0	1	0	0	0	1	0
Arthropoda	Arachnida	Acarina	Halacaridae	0	0	1	1	0	1	1	1	0	0	0	1	0	0	0	0	0	0	0	0	0	0	0	0	0	0	0	0	0	0	0	0	0	0	0	0	0	0	0	0	0	0	0	0	0	1
Cnidaria	Hydrozoa	Leptothecata	Haleciidae	0	0	0	0	0	0	0	0	0	0	0	0	0	0	0	0	0	0	0	0	0	0	0	1	0	0	0	0	0	0	0	0	0	0	1	0	0	0	0	0	0	0	0	0	0	0
Porifera	Demospongiae	Suberitida	Halichondriidae	0	0	0	0	0	0	0	0	0	0	0	0	0	0	0	0	0	0	0	0	0	0	0	0	0	0	0	0	0	0	0	0	0	0	0	0	0	1	0	0	1	0	1	0	0	0
Oomycota	Peronosporea	Saprolegniales	Haliphthoraceae	1	1	1	1	1	0	0	0	0	0	0	1	0	0	0	0	0	0	0	0	0	0	0	1	0	1	0	0	0	0	0	0	0	0	0	0	0	0	0	1	0	0	1	0	0	0
Porifera	Demospongiae	Chondrosida	Halisarcidae	0	0	0	0	0	0	0	0	0	0	0	0	0	0	0	0	0	0	0	0	0	0	0	0	0	0	0	0	0	0	0	0	0	0	0	0	0	0	0	0	0	1	0	0	0	0
Ciliophora	Oligotrichea	Halteriida	Halteriidae	0	0	0	0	0	0	0	0	0	0	0	0	0	0	0	0	0	0	0	0	0	0	0	0	0	0	0	0	0	0	0	0	0	0	0	0	0	0	0	0	0	0	0	0	0	0
Rhodophyta	Florideophyceae	Halymeniales	Halymeniaceae	0	0	0	0	0	0	0	0	0	0	0	0	0	0	0	0	0	0	0	0	0	0	0	0	0	0	0	0	0	0	0	0	0	0	0	0	0	0	0	0	0	0	0	0	0	0
Mollusca	Gastropoda	Cephalaspidea	Haminoeidae	0	0	0	0	0	0	0	0	0	0	0	0	0	0	0	0	0	0	0	0	0	0	0	0	0	0	0	0	0	0	0	0	0	0	0	0	0	0	0	0	0	0	0	0	0	0
Rhodophyta	Florideophyceae	Corallinales	Hapalidiaceae	0	0	0	0	0	0	0	0	0	0	0	0	0	0	0	0	0	0	0	0	0	0	0	0	0	0	0	0	0	0	0	0	0	0	0	0	0	0	0	0	0	0	0	0	0	0
Arthropoda	Hexanauplia	Harpacticoida	Harpacticidae	0	0	0	0	0	0	0	0	0	0	0	0	0	0	0	0	0	0	0	0	0	0	0	0	0	0	0	0	0	0	0	0	0	0	0	0	0	0	0	0	0	0	0	0	0	0
Ciliophora	Colpodea	Colpodida	Hausmanniellidae	0	0	0	0	0	0	0	0	0	0	0	0	0	0	0	0	0	0	0	0	0	0	0	0	0	0	0	0	0	0	0	0	0	0	0	0	0	0	0	0	0	0	0	0	0	0
	Sordariomycetes	Sordariales	Helminthosphaeriaceae (not found on WORMS - fungus)	0	0	0	0	0	0	0	0	0	0	0	0	0	0	0	0	0	0	0	0	0	0	0	0	0	0	0	0	0	0	0	0	0	0	0	0	0	0	0	0	0	0	0	0	0	0
Ochrophyta	Bacillariophyceae	Hemiaulales	Hemiaulaceae	0	0	0	0	0	0	0	0	0	0	0	0	0	0	0	0	0	0	0	0	0	0	0	0	0	0	0	0	0	0	0	0	0	0	0	0	0	0	0	0	0	0	0	0	0	0
Ochrophyta	Bacillariophyceae	Coscinodiscales	Hemidiscaceae	0	0	0	0	0	0	0	0	0	0	0	0	1	0	0	0	0	0	0	0	0	0	0	0	0	0	0	0	0	0	0	0	0	0	0	0	0	0	0	0	0	0	0	0	0	0
Platyhelminthes	Trematoda	Plagiorchiida	Hemiuridae	0	0	0	0	0	0	0	0	0	0	0	0	0	0	0	0	0	0	0	0	0	0	0	0	0	0	0	0	0	0	0	0	0	0	0	0	0	0	0	0	0	0	0	0	0	0
Ascomycota	Eurotiomycetes	Chaetothyriales	Herpotrichiellaceae	0	0	0	0	0	0	0	0	0	0	0	0	0	0	0	0	0	0	0	0	0	0	0	0	0	0	0	0	0	0	0	0	0	0	0	0	0	0	0	0	0	0	0	0	0	0
Annelida	Polychaeta	Phyllodocida	Hesionidae	0	0	0	0	0	0	0	0	0	0	0	0	0	0	0	0	0	0	0	0	0	0	0	0	0	0	0	0	0	0	0	0	0	0	0	0	0	0	0	0	0	0	0	0	0	0
Myzozoa	Dinophyceae	Peridiniales	Heterocapsaceae	0	0	0	0	0	0	0	0	0	0	0	0	0	0	0	0	0	0	0	0	0	0	0	0	0	0	0	0	0	0	1	0	0	1	0	1	0	0	0	0	1	0	0	0	1	0
			Heteromitidae (not found on WORMS - flagellate)	0	0	0	0	0	0	0	0	0	0	0	0	0	0	0	0	0	0	0	0	0	0	0	0	0	0	0	0	0	0	0	0	0	0	0	0	0	0	0	0	0	0	0	0	0	0
Bryozoa	Stenolaemata	Cyclostomatida	Heteroporidae	0	0	0	0	0	0	0	0	0	0	0	0	0	0	0	0	0	0	0	0	0	0	0	0	0	0	0	0	0	0	0	0	0	0	0	0	0	0	0	0	0	0	0	0	0	0
Ciliophora	Spirotrichea		Holostichidae	0	0	0	0	1	0	0	0	0	0	1	1	0	1	1	1	1	1	1	0	0	0	0	0	0	0	0	0	0	0	0	0	0	0	0	0	0	0	0	0	0	0	0	0	0	0
Echinodermata	Holothuroidea	Aspidochirotida	Holothuriidae	0	0	0	0	0	0	0	0	0	0	0	0	0	0	0	0	0	0	0	0	0	0	0	0	0	0	0	0	0	0	0	0	0	0	0	0	0	0	0	0	0	0	0	0	0	0
Bryozoa	Stenolaemata	Cyclostomatida	Horneridae	0	0	0	0	0	0	0	0	0	0	0	0	0	0	0	0	0	0	0	0	0	0	0	0	0	0	0	0	0	0	0	0	0	0	0	0	0	0	0	0	0	0	0	0	0	0
Porifera	Demospongiae	Poecilosclerida	Hymedesmiidae	0	0	0	0	0	0	0	0	0	0	0	0	0	0	0	0	0	0	0	0	0	0	0	0	0	0	0	0	0	0	0	0	0	0	0	0	0	0	0	0	0	0	0	0	0	0
Ascomycota	Sordariomycetes	Hypocreales	Hypocreaceae	0	0	0	0	0	0	0	0	0	0	0	0	0	0	0	0	0	0	0	0	0	0	0	0	0	0	0	0	0	0	0	0	0	0	0	0	0	0	0	0	0	0	0	0	0	0
Porifera	Demospongiae	Poecilosclerida	Iotrochotidae	0	0	0	0	0	0	0	0	0	0	0	0	0	0	0	0	0	0	0	0	0	0	0	0	0	0	0	0	0	0	0	0	0	0	0	0	0	0	0	0	0	0	0	0	0	0
Nematoda	Enoplea	Enoplida	Ironidae	0	0	0	0	0	0	0	0	0	0	0	0	0	0	0	0	0	0	0	0	0	0	0	0	0	0	0	0	0	0	0	0	0	0	0	0	0	0	0	0	0	0	0	0	0	0
Mollusca	Polyplacophora	Chitonida	Ischnochitonidae	0	0	0	0	0	0	0	0	0	0	0	0	0	0	0	0	0	0	0	0	0	0	0	0	0	0	0	0	0	0	0	0	0	0	0	0	0	0	0	0	0	0	0	0	0	0
Xenacoelomorpha		Acoela	Isodiametridae	0	0	0	0	0	0	0	0	0	0	0	1	0	0	0	0	0	0	1	0	0	0	0	0	0	0	0	0	0	1	0	0	0	0	0	0	0	0	0	0	0	0	0	0	0	0
Mollusca	Bivalvia	Ostreida	Isognomonidae	0	0	0	0	0	0	0	0	0	0	0	0	0	1	0	0	0	0	0	0	0	0	0	0	0	0	0	0	0	0	0	0	0	0	0	0	0	0	0	0	0	0	0	0	0	0
Loukozoa	Jakobea	Jakobida	Jakobidae	0	0	0	0	0	0	0	0	0	0	0	0	0	0	0	0	0	0	0	0	0	0	0	0	0	0	0	0	0	0	0	0	0	0	0	0	0	0	0	0	0	0	0	0	0	0
Myzozoa	Dinophyceae	Gymnodiniales	Kareniaceae	0	0	0	0	0	0	0	0	0	0	0	0	0	0	0	0	0	0	0	0	0	0	0	0	0	0	0	0	0	0	1	0	0	0	1	0	0	0	0	0	0	0	0	0	0	0
Platyhelminthes	Rhabditophora	Rhabdocoela	Karkinorhynchidae	0	0	0	0	0	0	0	0	0	0	0	0	0	0	0	0	1	1	1	1	0	0	0	0	0	0	0	0	0	0	0	0	0	0	0	0	0	0	0	0	0	0	0	0	0	0
Cryptophyta	Cryptophyta incertae sedis		Katablepharidaceae	0	0	0	0	0	0	0	0	0	0	0	0	1	0	0	0	0	0	0	0	0	0	0	0	0	0	0	0	0	0	0	0	0	0	0	0	0	0	0	0	0	0	0	0	0	0
Ascomycota	Sordariomycetes	Sordariomycetes incertae sedis	Koralionastetaceae	0	0	0	0	0	0	0	0	0	0	0	0	0	0	0	0	0	0	0	0	0	0	0	0	0	0	0	0	0	0	0	0	0	0	0	0	0	0	0	0	0	0	0	0	0	0
Chordata	Actinopterygii	Perciformes	Labridae	0	0	0	0	0	0	0	0	0	0	0	0	0	0	0	0	0	0	0	0	0	0	0	0	0	0	0	0	0	0	0	0	0	0	0	0	0	0	0	0	0	0	0	0	0	0
Bigyra	Labyrinthulae	Labyrinthulida	Labyrinthula	0	0	0	0	0	0	0	0	0	1	0	0	0	0	0	0	0	0	0	0	0	0	0	0	0	0	0	0	0	0	0	0	0	0	0	0	0	0	0	0	0	0	0	0	0	0
Ciliophora	Litostomatea	Haptorida	Lacrymariidae	0	1	0	0	0	0	0	0	0	0	0	1	0	1	1	1	1	0	1	0	0	0	0	0	0	0	0	0	0	0	0	0	0	0	0	0	0	0	0	0	0	0	0	0	0	0
Mollusca	Bivalvia		Lasaeidae	0	0	0	0	0	0	0	0	0	0	0	0	0	0	0	0	0	0	0	0	0	0	0	0	0	0	0	0	0	0	0	0	0	0	0	0	0	0	0	0	0	0	0	0	0	0
Myzozoa	Conoidasida	Eugregarinorida	Lecudinidae	0	0	0	0	0	0	0	0	0	0	0	0	0	0	0	0	0	0	0	0	0	0	0	0	0	0	0	0	0	0	0	0	0	0	1	0	0	0	0	0	0	0	1	0	0	0
Gastrotricha		Macrodasyida	Lepidodasyidae	0	0	0	0	0	0	0	0	0	0	0	0	0	0	0	0	0	0	1	0	0	0	0	0	0	0	0	0	0	0	0	0	0	0	0	0	0	0	0	0	0	0	0	0	0	0
Mollusca	Polyplacophora	Lepidopleurida	Lepidopleuridae	0	0	0	0	0	0	0	0	0	0	0	0	0	0	0	0	0	0	0	0	0	0	0	0	0	0	0	0	0	0	0	0	0	0	0	0	0	0	0	0	0	0	0	0	0	0
Ochrophyta	Bacillariophyceae	Leptocylindrales	Leptocylindraceae	0	0	0	0	0	0	0	0	0	0	0	0	0	0	0	0	0	0	0	0	0	0	0	0	0	0	0	0	0	0	0	0	0	0	0	0	0	0	0	0	0	0	0	0	0	0
Arthropoda	Ostracoda	Podocopida	Leptocytheridae	0	0	0	0	0	0	0	0	0	0	0	0	0	0	0	0	0	0	0	0	0	0	0	0	0	0	0	0	0	0	0	0	0	0	0	0	0	0	0	0	0	0	0	0	0	0
Nematoda	Chromadorea	Plectida	Leptolaimidae	0	0	0	0	0	0	0	0	0	0	0	0	0	0	0	0	0	0	0	0	0	0	0	0	0	0	0	0	0	0	0	0	0	0	0	0	0	0	0	0	0	0	0	0	0	0
Rhodophyta	Florideophyceae	Nemaliales	Liagoraceae	0	0	0	0	0	0	0	0	0	0	0	0	0	0	0	0	0	0	0	0	0	0	0	0	0	0	0	0	0	0	0	0	0	0	0	0	0	0	0	0	0	0	0	0	0	0
Bryozoa	Stenolaemata	Cyclostomatida	Lichenoporidae	0	0	0	0	0	0	0	0	0	0	0	0	0	0	0	0	0	0	0	0	0	0	0	0	0	0	0	0	0	0	0	0	0	0	0	0	0	0	0	0	0	0	0	0	0	0
Ascomycota	Lichinomycetes	Lichinales	Lichinaceae	0	0	0	0	0	0	0	0	0	0	0	0	0	0	0	0	0	0	0	0	0	0	0	0	0	0	0	0	0	0	0	0	0	0	0	0	0	0	0	0	0	0	0	0	0	0
Arthropoda	Hexanauplia	Cyclopoida	Lichomolgidae	0	0	0	0	0	0	0	0	0	0	0	0	0	0	0	0	0	0	0	0	0	0	0	0	0	0	0	0	0	0	0	0	0	0	0	0	0	0	0	0	0	0	0	0	0	0
Ochrophyta	Bacillariophyceae	Licmophorales	Licmophoraceae	0	0	0	0	0	0	0	0	0	0	0	0	0	1	0	0	0	0	0	0	0	0	0	0	0	0	0	0	0	1	0	0	0	0	0	0	0	0	0	0	0	0	0	0	0	0
Ciliophora	Spirotrichea	Licnophorida	Licnophoridae	0	0	0	0	0	0	0	0	0	0	0	0	0	0	0	0	0	0	0	0	0	0	0	0	0	0	0	0	0	0	0	0	0	0	0	0	0	0	0	0	0	0	0	0	0	0
Mollusca	Bivalvia	Limida	Limidae	0	0	0	0	0	0	0	0	0	0	0	0	0	0	0	0	0	0	0	0	0	0	0	0	0	0	1	0	1	1	0	0	0	0	0	0	0	0	0	0	0	0	0	0	0	0
Nemertea	Anopla		Lineidae	0	0	0	0	0	0	0	0	0	0	0	0	0	0	0	0	0	0	0	0	0	0	0	0	0	0	0	0	0	0	0	0	0	0	0	0	0	0	0	0	0	0	0	0	0	0
Arthropoda	Arachnida	Araneae	Linyphiidae	0	0	0	0	0	0	0	0	0	0	0	0	0	0	0	0	0	0	0	0	0	0	0	0	0	0	0	0	0	0	0	0	0	0	0	0	1	0	0	0	0	0	0	0	0	0
Arthropoda	Hexanauplia	Lithoglyptida	Lithoglyptidae	0	0	0	0	0	0	0	0	0	0	0	0	0	0	0	0	0	0	0	0	0	0	0	0	0	0	0	0	0	0	0	0	0	0	0	0	0	0	0	0	0	0	0	0	0	0
Mollusca	Gastropoda	Littorinimorpha	Littorinidae	0	0	0	0	0	0	0	0	0	0	0	0	0	0	0	0	0	0	0	0	0	0	0	0	0	0	0	0	0	0	0	0	0	0	0	0	0	0	0	0	0	0	0	0	0	0
Ciliophora	Litostomatea	Pleurostomatida	Litonotidae	0	0	0	0	1	0	0	0	0	0	0	0	0	0	0	0	1	1	0	0	1	0	0	0	0	0	0	0	0	0	0	0	0	0	0	0	0	0	0	0	0	0	0	0	0	0
	Chytridiomycetes	Lobulomycetales	Lobulomycetaceae (not found on WORMS - fungus)	0	0	1	0	0	0	0	0	0	0	0	0	0	0	0	0	0	0	0	0	0	0	0	0	0	0	0	0	0	0	0	0	0	0	0	0	0	0	0	0	0	0	0	0	0	0
Rhodophyta	Florideophyceae	Rhodymeniales	Lomentariaceae	0	0	0	0	0	0	0	0	0	0	0	0	0	0	0	0	0	0	0	0	0	0	0	0	0	0	0	0	0	0	0	0	0	0	0	0	0	0	0	0	0	0	0	0	0	0
Mollusca	Gastropoda		Lottiidae	0	0	0	0	0	0	0	0	0	0	0	0	0	0	0	0	0	0	0	0	0	0	0	0	0	0	0	0	0	0	0	0	0	0	0	0	0	0	0	0	0	0	0	0	0	0
Arthropoda	Ostracoda	Podocopida	Loxoconchidae	0	0	0	0	0	0	0	0	0	0	1	1	0	1	1	1	0	0	0	0	1	1	0	0	0	0	0	0	0	0	0	0	0	0	0	0	0	0	0	0	0	0	0	0	0	0
Mollusca	Bivalvia	Lucinida	Lucinidae	0	0	0	0	0	0	0	0	0	0	0	0	0	0	0	0	0	0	0	0	0	0	0	0	0	0	0	0	0	0	0	0	0	0	0	0	0	0	0	0	0	0	0	0	0	0
Ascomycota	Sordariomycetes	Lulworthiales	Lulworthiaceae	0	0	0	0	0	0	0	0	0	0	0	0	0	0	0	0	0	0	0	0	0	0	0	0	0	0	0	0	0	0	0	0	0	0	0	0	0	0	0	0	0	0	0	0	0	0
Arthropoda	Arachnida	Araneae	Lycosidae	0	0	0	0	0	0	0	0	0	0	0	0	0	0	0	0	0	0	0	0	0	0	0	0	0	0	0	0	0	0	0	0	0	0	0	0	1	0	0	0	0	0	0	0	0	0
Ciliophora	Oligotrichea	Choreotrichida	Lynnellidae	0	0	0	0	0	0	0	0	0	0	0	0	0	0	0	0	0	0	0	0	0	0	0	0	0	0	0	0	0	0	0	0	1	0	1	0	0	0	0	0	0	0	0	0	0	0
Platyhelminthes	Rhabditophora		Macrostomidae	0	0	0	0	0	0	0	0	0	0	0	0	0	0	0	0	0	0	1	1	0	0	0	0	0	0	0	0	0	0	0	0	0	0	0	0	0	0	0	0	0	0	0	0	0	0
Ascomycota	Sordariomycetes	Magnaporthales	Magnaporthaceae	0	0	0	0	0	0	0	0	0	0	0	0	0	0	0	0	0	0	0	0	0	0	0	0	0	0	0	0	0	0	0	0	0	0	0	0	0	0	0	0	0	0	0	0	0	0
Annelida	Polychaeta		Maldanidae	0	0	0	0	0	0	0	0	0	0	0	0	0	0	0	0	0	0	0	0	0	1	0	0	0	0	0	0	0	0	0	0	0	0	0	0	0	0	0	0	0	0	0	0	0	0
Mollusca	Bivalvia	Ostreida	Malleidae	0	0	0	0	0	0	0	0	0	0	0	0	0	0	0	0	0	0	0	0	0	0	0	0	0	0	0	0	0	0	0	0	0	0	0	0	0	0	0	0	0	0	0	0	0	0
Chlorophyta	Mamiellophyceae	Mamiellales	Mamiellaceae	0	0	0	0	0	0	0	0	0	0	0	0	0	0	0	0	0	0	1	0	0	0	1	1	1	1	1	1	1	1	0	0	0	0	1	1	1	1	1	1	0	1	1	1	0	1
		Mantamonadida	Mantamonadidae (not found on WORMS - podiate)	0	0	0	0	0	0	0	0	0	0	0	0	0	0	0	0	0	0	0	0	0	0	0	0	0	0	0	0	0	0	0	0	0	0	0	0	0	0	0	0	0	0	0	0	0	0
Chlorophyta	Pedinophyceae	Marsupiomonadales	Marsupiomonadaceae	0	0	0	0	0	0	0	0	0	0	0	0	0	0	0	0	0	0	0	0	0	0	0	0	0	0	0	0	0	0	0	0	0	0	0	0	0	0	0	0	0	0	0	0	0	0
Xenacoelomorpha		Acoela	Mecynostomidae	0	0	0	0	0	0	0	0	0	0	0	0	0	0	0	0	1	0	0	0	0	0	0	0	0	0	0	0	0	0	0	0	0	0	0	0	0	0	0	0	0	0	0	0	0	0
Arthropoda	Insecta	Hemiptera	Membracidae	0	0	0	0	0	0	0	0	0	0	0	0	0	0	0	0	0	0	0	0	0	0	0	0	0	0	0	0	0	0	0	0	0	0	0	0	0	0	0	0	0	0	0	0	0	0
Bryozoa	Gymnolaemata	Cheilostomatida	Membraniporidae	0	0	0	0	0	0	0	0	0	0	0	0	0	0	0	0	0	0	0	0	0	0	0	0	0	0	0	0	0	0	0	0	0	0	0	0	0	0	0	0	0	0	0	0	0	0
Cnidaria	Anthozoa	Scleractinia	Merulinidae	0	0	0	0	0	0	0	0	0	0	0	0	0	0	0	0	0	0	0	0	0	0	0	0	0	0	0	0	0	0	0	0	0	0	0	0	0	0	0	0	0	0	0	0	0	0
Ciliophora	Litostomatea	Cyclotrichiida	Mesodiniidae	0	0	0	0	0	0	0	0	0	0	0	0	0	0	0	0	0	0	0	0	0	0	0	0	0	0	0	0	0	0	0	0	0	0	0	0	0	0	0	0	0	0	0	0	0	0
Porifera	Demospongiae	Poecilosclerida	Microcionidae	1	0	0	0	0	0	0	0	0	0	0	0	0	0	0	0	0	0	0	0	0	0	0	0	0	0	0	0	0	0	0	0	0	0	0	0	0	0	0	0	0	0	0	0	0	0
Nematoda	Chromadorea	Desmodorida	Microlaimidae	0	0	0	0	0	0	0	0	0	0	0	0	0	0	0	0	0	0	0	0	0	0	0	0	0	0	0	0	0	0	0	0	0	0	0	0	0	0	0	0	0	0	0	0	0	0
Platyhelminthes	Rhabditophora	Dolichomicrostomida	Microstomidae	0	1	0	0	0	0	0	0	0	0	1	0	0	0	0	0	0	0	1	1	1	0	0	0	0	0	0	0	0	0	0	0	0	0	0	0	0	0	0	0	0	0	0	0	0	0
Ciliophora	Nassophorea	Microthoracida	Microthoracidae	0	0	0	0	0	0	0	0	0	0	0	0	0	0	0	0	0	0	0	0	0	0	0	0	0	0	0	0	0	0	0	0	0	0	0	0	0	0	0	0	0	0	0	0	0	0
Cnidaria	Hydrozoa	Anthoathecata	Milleporidae	0	0	0	0	0	0	0	0	0	0	0	0	0	0	0	0	0	0	0	0	0	0	0	0	0	0	0	0	0	0	0	0	0	0	1	0	0	0	0	0	0	0	0	0	0	0
Arthropoda	Hexanauplia	Harpacticoida	Miraciidae	0	0	1	0	0	0	0	0	0	0	1	0	0	0	0	1	0	0	0	0	1	0	0	0	0	1	0	0	0	0	0	0	0	0	0	0	0	0	0	0	0	0	0	0	0	0
Chordata	Ascidiacea	Stolidobranchia	Molgulidae	0	0	0	0	0	0	0	0	0	0	0	0	0	1	0	0	0	0	0	0	0	0	0	0	0	0	0	0	0	0	0	0	0	0	0	0	0	0	0	0	0	0	0	0	0	0
Platyhelminthes	Rhabditophora	Proseriata	Monocelididae	0	0	0	0	0	0	0	0	0	0	0	0	0	0	0	0	0	0	0	0	0	0	0	0	0	0	0	0	0	0	0	0	0	0	0	0	0	0	0	0	0	0	0	0	0	0
Ochrophyta	Eustigmatophyceae	Eustigmatales	Monodopsidaceae	0	0	0	0	0	0	0	0	0	0	0	0	0	0	0	0	0	0	0	0	0	0	0	0	0	0	0	0	0	0	0	0	0	0	0	0	0	0	0	0	0	0	0	0	0	0
Chlorophyta	Ulvophyceae	Ulvales	Monostromataceae	0	0	0	0	0	0	0	0	0	0	0	0	0	0	0	0	0	0	0	0	0	0	0	0	0	0	0	0	0	0	0	0	0	0	0	0	0	0	0	0	0	0	0	0	0	0
Chordata	Actinopterygii	Mugiliformes	Mugilidae	0	0	0	0	0	0	0	0	0	0	0	0	0	0	0	0	0	0	0	0	0	0	0	0	0	0	0	0	0	0	0	0	0	0	0	0	0	0	0	0	0	0	0	0	0	0
Porifera	Demospongiae	Poecilosclerida	Mycalidae	0	0	0	0	0	0	0	0	0	0	0	0	0	0	0	0	0	0	0	0	0	0	0	0	0	0	0	0	0	0	0	0	0	0	0	0	0	0	0	0	0	0	0	0	0	0
Mollusca	Bivalvia	Mytilida	Mytilidae	0	0	0	0	0	0	0	0	0	0	0	0	0	0	0	0	0	0	0	0	0	0	0	0	0	0	1	0	0	0	0	0	0	0	0	0	0	1	0	0	1	0	0	0	0	0
Annelida	Clitellata	Haplotaxida	Naididae	0	0	0	0	0	0	0	0	0	0	0	0	0	0	0	1	0	0	1	1	0	0	0	0	0	0	0	0	0	0	0	0	0	0	0	0	0	0	0	0	0	0	0	0	0	0
Ochrophyta	Bacillariophyceae	Naviculales	Naviculaceae	0	0	1	1	0	0	0	0	1	1	1	1	1	1	1	1	1	1	1	1	1	0	0	0	0	0	1	0	0	0	0	0	0	0	0	0	0	0	0	0	1	0	1	0	0	0
			Nectriaceae (not found on WORMS - fungus)	0	0	0	0	0	0	0	0	0	0	0	0	0	0	0	0	0	0	0	0	0	0	0	0	0	0	0	0	0	0	0	0	0	0	0	0	0	0	0	0	0	0	0	0	0	0
Rhodophyta	Florideophyceae	Nemastomatales	Nemastomataceae	0	0	0	0	0	0	0	0	0	0	0	0	0	0	0	0	0	0	0	0	0	0	0	0	0	0	0	0	0	0	0	0	0	0	0	0	0	0	0	0	0	0	0	0	0	0
Annelida	Polychaeta	Phyllodocida	Nereididae	0	0	0	0	0	0	0	0	0	0	0	0	0	0	0	0	0	0	0	0	0	0	0	0	0	0	0	0	0	0	0	0	0	0	0	0	0	1	0	0	0	0	0	0	0	0
Annelida	Polychaeta		Nerillidae	0	0	1	1	0	0	0	0	0	0	0	0	0	0	0	0	0	0	0	0	0	0	0	0	0	0	0	0	0	0	0	0	0	0	0	0	0	0	0	0	0	0	0	0	0	0
Mollusca	Gastropoda	Cycloneritimorpha	Neritidae	0	0	0	0	0	0	0	0	0	0	0	0	0	0	0	0	0	0	0	0	0	0	0	1	0	1	1	0	0	1	0	0	0	0	0	0	0	0	0	0	0	0	0	0	0	0
Porifera	Demospongiae	Haplosclerida	Niphatidae	0	0	0	0	0	0	0	0	0	0	0	0	0	0	0	0	0	0	0	0	0	0	0	0	0	0	1	0	0	0	0	0	0	0	0	0	0	0	0	0	0	0	0	0	0	0
Chordata	Appendicularia	Copelata	Oikopleuridae	0	0	0	0	0	0	0	0	0	0	0	0	0	0	0	0	0	0	0	0	1	0	0	0	0	0	0	0	0	0	0	0	0	0	0	0	1	0	0	0	0	0	0	0	0	0
Arthropoda	Hexanauplia	Cyclopoida	Oithonidae	0	0	0	0	0	0	0	0	0	0	0	0	0	0	0	0	0	0	0	0	0	0	0	0	0	0	0	0	0	0	0	1	1	0	0	0	0	0	0	0	0	0	0	0	0	0
Nematoda	Enoplea	Enoplida	Oncholaimidae	0	0	0	0	0	0	0	0	1	0	1	0	0	0	0	0	0	0	1	0	0	0	0	0	0	0	0	0	0	0	0	0	0	0	0	0	0	0	0	0	0	0	0	0	0	0
Annelida	Polychaeta		Opheliidae	0	0	0	0	0	0	0	0	0	0	0	0	0	0	0	0	0	0	0	0	1	0	0	0	0	0	0	0	0	0	0	0	0	0	0	0	0	0	0	0	0	0	0	0	0	0
Echinodermata	Ophiuroidea	Ophiurida	Ophiodermatidae	0	0	0	0	0	0	0	0	0	0	0	0	0	0	0	1	0	0	0	0	0	0	0	0	0	0	0	0	0	0	0	0	0	0	0	0	0	0	0	0	0	0	0	0	0	0
Annelida	Polychaeta		Orbiniidae	0	0	0	0	0	0	1	0	0	0	0	0	0	1	0	0	0	0	0	0	0	0	0	0	0	0	0	0	0	0	0	0	0	0	0	0	0	0	0	0	0	0	0	0	0	0
Ciliophora	Oligohymenophorea	Philasterida	Orchitophryidae	0	0	0	0	0	0	0	0	0	0	0	0	0	0	0	0	0	0	0	0	0	0	0	0	0	0	0	0	0	0	0	0	0	0	0	0	0	0	0	0	0	0	0	0	0	0
Ciliophora	Nassophorea	Synhymeniida	Orthodonellidae	0	0	0	0	0	0	0	0	0	0	1	0	0	0	0	0	1	1	0	1	0	0	0	0	0	0	0	0	0	0	0	0	0	0	0	0	0	0	0	0	0	0	0	0	0	0
Mollusca	Bivalvia	Ostreoida	Ostreidae	0	0	0	0	0	0	0	0	0	0	0	0	0	0	0	0	0	0	0	0	0	0	0	0	0	0	0	0	0	0	0	0	0	0	0	0	0	0	0	0	0	0	0	0	0	0
Myzozoa	Dinophyceae	Gonyaulacales	Ostreopsidaceae	0	0	0	0	0	0	0	0	0	0	0	0	0	0	0	0	0	0	0	0	0	0	0	0	0	0	0	0	0	0	0	0	0	0	0	0	0	0	0	0	0	0	0	0	0	0
Platyhelminthes	Rhabditophora	Proseriata	Otoplanidae	0	0	0	0	0	1	0	0	0	0	0	1	0	0	0	0	0	0	0	0	0	0	0	0	0	0	0	0	0	0	0	0	0	0	0	0	0	0	0	0	0	0	0	0	0	0
Annelida	Polychaeta	Sabellida	Oweniidae	0	0	0	0	0	0	0	1	0	0	0	0	0	0	0	0	0	0	0	0	0	0	0	0	0	0	0	0	0	0	0	0	0	0	0	0	0	0	0	0	0	0	0	1	0	0
Ciliophora	Spirotrichea		Oxytrichidae	0	0	0	0	0	1	0	0	0	0	0	0	0	0	0	1	0	0	0	0	0	0	0	0	0	0	0	0	0	0	0	0	0	0	0	0	0	0	0	0	0	0	0	0	0	0
Arthropoda	Hexanauplia	Calanoida	Paracalanidae	0	0	0	0	0	0	0	0	0	0	0	0	0	0	0	0	0	0	0	0	0	0	0	0	0	0	0	0	0	0	0	0	0	1	0	0	0	0	0	0	0	0	0	0	0	0
Nemertea	Enopla	Polystilifera	Paradrepanophoridae	0	0	0	0	0	0	0	0	0	0	0	0	0	1	0	0	0	0	0	0	0	0	0	0	0	0	0	0	0	0	0	0	0	0	0	0	0	0	0	0	0	0	0	0	0	0
Ciliophora	Oligohymenophorea	Peniculida	Parameciidae	0	0	0	0	0	0	0	0	0	0	0	0	0	0	0	0	0	0	0	0	0	0	0	0	0	0	0	0	0	0	0	0	0	0	0	0	0	0	0	0	0	0	0	0	0	0
Arthropoda	Hexanauplia	Harpacticoida	Parastenheliidae	0	0	0	0	0	0	0	0	0	0	0	0	0	0	0	0	0	0	0	0	0	0	0	0	0	0	0	0	0	0	0	0	0	0	0	0	0	0	0	0	0	0	0	0	0	0
Amoebozoa	Discosea	Dactylopodida	Paramoebidae	0	1	0	0	0	0	0	0	0	0	0	0	0	0	0	0	0	0	0	0	0	0	0	0	0	0	0	0	0	0	0	0	0	0	0	0	0	0	0	0	0	0	0	0	0	0
Annelida	Polychaeta		Paraonidae	0	0	0	0	0	0	0	0	0	0	0	0	0	0	0	0	1	0	0	0	0	0	0	0	0	0	0	0	0	0	0	0	0	0	0	0	0	0	0	0	0	0	0	0	0	0
Ochrophyta	Chrysophyceae	Ochromonadales	Paraphysomonadaceae	0	0	0	0	0	0	0	0	0	0	0	0	0	0	0	0	0	0	0	0	0	0	0	0	0	0	0	0	0	0	0	0	0	0	0	0	0	0	0	0	0	0	0	0	0	0
Arthropoda	Hexanauplia	Harpacticoida	Parastenheliidae	0	0	0	0	0	0	0	0	0	0	0	0	0	0	0	0	0	0	0	0	0	0	0	0	0	0	0	0	0	0	0	0	0	0	0	0	0	0	0	0	0	0	0	0	0	0
Cnidaria	Anthozoa	Zoanthidea	Parazoanthidae	0	0	0	0	0	0	0	0	0	0	0	0	0	0	0	0	0	0	0	0	1	0	0	0	0	0	0	0	0	0	0	0	0	0	0	0	0	0	0	0	0	0	0	0	0	0
Mollusca	Gastropoda		Parhedylidae	0	0	0	0	0	0	0	0	0	0	0	0	0	0	0	0	0	0	0	0	0	0	0	0	0	0	0	0	0	0	0	0	0	0	0	0	0	0	0	0	0	0	0	0	0	0
Haptophyta	Pavlovophyceae	Pavlovales	Pavlovaceae	0	0	0	0	1	1	0	0	0	0	1	0	0	0	0	0	0	1	1	0	0	0	0	0	0	0	0	0	0	0	0	0	1	0	0	0	0	0	0	0	1	0	0	0	0	0
Mollusca	Bivalvia	Pectinida	Pectinidae	0	0	0	0	0	0	0	0	0	0	0	0	0	0	0	0	0	0	0	0	0	0	0	0	0	0	0	0	0	0	0	0	0	0	0	0	0	0	0	0	0	0	0	0	0	0
Chlorophyta	Pedinophyceae	Pedinomonadales	Pedinomonadaceae	0	0	0	0	0	0	0	0	0	0	0	0	0	0	0	0	0	0	0	0	0	0	0	0	0	0	0	0	0	0	0	0	0	0	0	0	0	0	0	0	0	0	0	0	0	0
Myzozoa	Dinophyceae	Peridiniales	Peridiniaceae	0	0	1	0	0	0	0	0	1	0	0	0	0	0	0	0	0	0	0	0	0	0	0	0	1	0	1	0	0	1	0	0	0	1	1	0	0	0	0	0	1	1	1	0	0	0
Ciliophora	Heterotrichea	Heterotrichida	Peritromidae	0	0	0	0	0	0	0	0	0	0	0	0	0	1	0	0	0	1	1	0	0	0	0	0	0	0	0	0	0	0	0	0	0	0	0	0	0	0	0	0	0	0	0	0	0	0
Perkinsozoa	Perkinsea	Perkinsida	Perkinsidae	0	0	0	0	0	0	0	0	0	0	0	0	0	0	0	0	0	0	0	0	0	0	0	0	0	0	0	0	0	0	0	0	0	0	0	0	0	0	0	0	0	0	0	0	0	0
Chordata	Ascidiacea	Phlebobranchia	Perophoridae	0	0	0	0	0	0	0	0	0	0	0	0	0	0	0	0	0	0	0	0	0	0	0	0	0	0	0	0	0	0	0	0	0	0	0	0	0	0	0	0	0	0	0	0	0	0
Porifera	Demospongiae	Haplosclerida	Petrosiidae	0	0	0	0	0	0	0	0	0	0	0	0	0	0	0	0	0	0	0	0	0	0	0	0	0	0	0	0	0	0	0	0	0	0	1	0	0	0	0	0	0	0	0	0	0	0
Rhodophyta	Florideophyceae	Peyssonneliales	Peyssonneliaceae	1	0	1	1	0	0	0	1	0	0	0	0	0	0	1	1	0	0	0	0	0	0	0	0	0	0	1	0	0	0	0	0	0	0	0	0	0	0	0	0	0	0	0	0	0	1
Dinoflagellata	Dinophyceae	Phytodiniales	Pfiesteriaceae	0	0	0	0	0	0	0	0	0	0	0	0	0	0	0	0	0	0	0	0	0	0	0	0	0	0	0	0	0	0	0	0	0	0	0	0	0	0	0	0	1	0	0	0	1	0
Haptophyta	Prymnesiophyceae	Phaeocystales	Phaeocystaceae	0	0	0	0	0	0	0	0	0	0	0	0	0	0	0	0	0	0	0	0	0	0	0	0	0	0	0	0	0	0	0	0	0	0	0	0	0	0	0	0	0	0	0	0	0	0
Chlorophyta	Ulvophyceae	Ulvales	Phaeophilaceae	1	1	1	1	1	1	1	1	1	0	1	1	1	1	1	1	0	1	1	0	0	1	0	0	0	0	0	0	0	0	0	0	0	0	0	0	0	0	0	0	0	0	0	0	0	0
Sipuncula	Phascolosomatidea	Phascolosomatida	Phascolosomatidae	0	0	0	0	0	0	0	0	0	0	0	0	0	1	0	0	0	0	0	0	0	0	0	0	0	0	0	0	0	0	0	0	0	0	0	0	0	0	0	0	0	0	0	0	0	0
Ciliophora	Oligohymenophorea	Philasterida	Philasteridae	0	0	0	0	0	0	0	0	0	0	0	0	0	0	0	0	0	0	0	0	0	0	0	0	0	0	0	0	0	0	0	0	0	0	0	0	0	0	0	0	0	0	0	0	0	0
Mollusca	Gastropoda		Philinoglossidae	0	0	0	0	0	0	0	0	0	0	0	0	0	0	0	1	0	0	0	0	0	0	0	0	0	0	0	0	0	0	0	0	0	0	0	0	0	0	0	0	0	0	0	0	0	0
Porifera	Demospongiae	Haplosclerida	Phloeodictyidae	0	0	0	0	0	0	0	0	0	0	0	0	0	0	0	0	0	0	0	0	0	0	0	0	0	0	0	0	0	0	0	0	0	0	0	0	0	0	0	0	0	0	0	0	0	0
Annelida	Polychaeta	Phyllodocida	Pholoidae	0	0	0	0	0	0	0	0	0	0	0	0	0	0	0	0	0	0	0	0	0	0	0	0	0	0	0	0	0	0	0	0	0	0	0	0	0	0	0	0	0	0	0	0	0	0
Annelida	Polychaeta	Phyllodocida	Phyllodocidae	0	0	0	0	0	0	0	0	0	0	0	0	0	0	0	0	1	1	0	1	0	0	0	0	0	0	0	0	0	1	0	0	0	0	0	0	0	0	0	0	0	0	0	0	0	0
Mollusca	Gastropoda		Physidae	0	0	0	0	0	0	0	0	0	0	0	0	0	0	0	0	0	0	0	0	0	0	0	0	0	0	0	0	0	0	0	0	0	0	0	0	0	0	0	0	0	0	0	0	0	0
Picozoa	Picomonadea	Picomonadida	Picomonadidae	0	0	0	0	0	0	0	0	0	0	0	0	0	0	0	0	0	0	0	0	0	0	0	0	0	0	0	0	0	0	0	0	0	0	1	0	0	0	0	0	0	0	0	0	0	0
	Pinopsida	Pinales	Pinaceae (not found on WORMS - tree or shrub)	0	0	0	0	0	0	0	0	0	0	0	0	0	0	0	0	0	0	0	0	0	0	0	0	0	0	0	0	0	0	0	0	0	0	0	0	0	0	0	0	0	0	0	0	0	0
Ochrophyta	Dictyochophyceae	Pinguiochrysidales	Pinguiochrysidaceae	0	0	0	0	0	0	0	0	0	0	0	0	0	0	0	0	0	0	0	0	0	0	0	0	0	0	0	0	0	0	0	0	0	0	0	0	0	0	0	0	0	0	0	0	0	0
Mollusca	Bivalvia	Pterioida	Pinnidae	0	0	0	0	0	0	0	0	0	0	0	0	0	0	0	0	0	0	0	0	0	0	0	1	0	0	1	0	0	1	0	0	0	0	0	0	0	0	0	0	0	0	0	0	0	0
Ochrophyta	Bacillariophyceae	Naviculales	Pinnulariaceae	0	0	0	0	0	0	0	0	1	0	0	0	0	0	0	0	0	0	0	0	0	0	0	0	0	0	0	0	0	0	0	0	0	0	0	0	0	0	0	0	0	0	0	0	0	0
Platyhelminthes	Rhabditophora	Rhabdocoela	Placorhynchidae	0	0	0	0	0	0	0	0	0	0	0	0	0	0	0	0	0	0	0	0	0	0	0	0	0	0	0	0	0	0	0	0	0	0	0	0	0	0	0	0	0	0	0	0	0	0
Porifera	Demospongiae	Clionaida	Placospongiidae	0	0	0	0	0	0	0	0	0	0	0	0	0	0	0	0	0	0	0	0	0	0	0	0	0	0	0	0	0	0	0	0	0	0	0	0	0	0	0	0	0	0	0	0	0	0
Radiozoa	Polycystina	Nassellaria	Plagiacanthidae	0	0	0	0	0	0	0	0	0	0	0	0	0	0	0	0	0	0	0	0	0	0	0	0	0	0	0	0	0	0	0	0	0	0	1	0	0	0	0	0	0	0	0	0	0	0
Ochrophyta	Bacillariophyceae	Triceratiales	Plagiogrammaceae	0	0	0	0	0	0	0	0	0	0	0	0	0	0	0	0	0	0	1	0	0	0	0	0	0	0	0	0	0	0	0	0	0	0	0	0	0	0	0	0	0	0	0	0	0	0
Porifera	Homoscleromorpha	Homosclerophorida	Plakinidae	0	0	0	0	0	0	0	0	0	0	0	0	0	0	0	0	0	0	0	0	0	0	0	0	0	0	0	0	0	0	0	0	0	0	0	0	0	0	0	0	0	0	0	0	0	0
Sulcozoa	Glissodiscea	Planomonadida	Planomonadidae	0	0	0	0	0	0	0	0	0	0	0	0	0	0	0	0	0	0	0	0	0	0	0	0	0	0	0	0	0	0	0	0	0	0	0	0	0	0	0	0	0	0	0	0	0	0
Cercozoa	Phytomyxea	Plasmodiophorida	Plasmodiophoridae	0	0	0	0	0	0	0	0	0	0	0	0	0	0	0	0	0	0	0	0	0	0	0	0	0	0	0	0	0	0	0	0	0	0	0	0	0	0	0	0	0	0	0	0	0	0
Ascomycota	Sordariomycetes	Hypocreomycetidae incertae sedis	Plectosphaerellaceae	0	0	0	0	0	0	0	0	0	0	0	0	0	0	0	0	0	0	0	0	0	0	0	0	0	0	0	0	0	0	0	0	0	0	0	0	0	0	0	0	0	0	0	0	0	0
Ascomycota	Dothideomycetes	Pleosporales	Pleosporaceae	0	0	0	0	0	0	0	0	0	0	0	0	0	0	0	0	0	0	0	0	0	0	0	0	0	0	0	0	0	0	0	0	0	0	0	0	1	0	0	0	0	0	0	0	0	0
Mollusca	Gastropoda		Pleurobranchidae	0	0	0	0	0	0	0	0	0	0	0	0	0	0	0	0	0	0	0	0	0	0	0	0	0	1	0	0	0	0	0	0	0	0	0	0	0	0	0	0	0	0	0	0	0	0
Ciliophora	Oligohymenophorea	Pleuronematida	Pleuronematidae	0	0	0	0	0	0	0	0	0	0	0	0	0	0	0	0	0	0	1	0	0	0	0	0	0	0	0	0	0	0	0	0	0	0	0	0	0	0	0	0	0	0	0	0	0	0
Ochrophyta	Bacillariophyceae	Naviculales	Pleurosigmataceae	0	0	0	0	0	0	0	0	0	0	0	0	0	0	0	0	0	0	0	0	0	0	0	0	0	0	0	0	0	0	0	0	0	0	0	0	0	0	0	0	0	0	0	0	0	0
Mollusca	Bivalvia	Ostreoida	Plicatulidae	0	0	0	0	0	0	0	0	0	0	0	0	0	0	0	0	0	0	0	0	0	0	0	0	0	0	0	0	0	0	0	0	0	0	0	0	0	0	0	0	0	0	0	0	0	0
Cnidaria	Hydrozoa	Leptomedusae	Plumulariidae	0	0	0	0	0	0	0	0	0	0	0	0	0	0	0	0	0	0	0	0	0	0	0	0	0	0	0	0	0	0	0	0	0	0	0	0	0	0	0	0	0	0	0	0	0	0
Cnidaria	Anthozoa	Scleractinia	Pocilloporidae	0	0	0	0	0	0	0	0	0	0	0	0	0	0	0	0	0	0	0	0	0	0	0	0	0	0	0	0	0	0	0	0	0	0	1	0	1	0	0	0	0	0	0	0	0	0
Annelida	Polychaeta	Spionida	Poecilochaetidae	0	0	0	0	0	0	0	0	0	0	0	0	0	0	0	0	0	0	0	0	0	0	0	0	0	0	0	0	0	1	0	0	0	0	0	0	0	0	0	0	0	0	0	0	0	0
Chordata	Ascidiacea	Aplousobranchia	Polyclinidae	0	0	0	0	0	0	0	0	0	0	0	0	0	0	0	0	0	0	0	0	0	0	0	0	0	0	0	0	0	0	0	0	0	0	0	0	0	0	0	0	0	0	0	0	0	0
Platyhelminthes	Rhabditophora	Rhabdocoela	Polycystididae	0	0	0	0	0	1	0	0	0	0	0	0	0	0	0	0	0	0	0	0	0	0	0	0	0	0	0	0	0	0	0	0	0	0	0	0	0	0	0	0	0	0	0	0	0	0
Annelida	Polychaeta	Phyllodocida	Polynoidae	0	0	0	0	0	0	0	0	0	0	0	0	0	1	0	0	0	0	0	0	0	1	0	0	0	0	0	0	0	0	0	0	0	0	0	0	0	0	0	0	0	0	0	0	0	0
Chlorophyta	Ulvophyceae	Dasycladales	Polyphysaceae	0	0	0	0	0	0	1	1	0	0	0	0	0	0	0	0	0	0	0	0	0	0	0	0	0	0	0	0	0	0	0	0	0	0	0	0	0	0	0	0	0	0	0	0	0	1
Chordata	Actinopterygii	Perciformes	Pomacanthidae	0	0	0	0	0	0	0	0	0	0	0	0	0	0	0	0	0	0	0	0	0	0	0	0	0	0	0	0	0	0	0	0	0	0	0	0	0	0	0	0	0	0	0	0	0	0
Chordata	Actinopterygii	Perciformes	Pomacentridae	0	0	0	0	0	0	0	0	0	0	0	0	0	0	0	0	0	0	0	0	0	0	0	0	0	0	0	0	0	0	0	0	0	0	0	0	0	0	0	0	0	0	0	0	0	0
Arthropoda	Maxillopoda	Calanoida	Pontellidae	0	0	0	0	0	0	0	0	0	0	0	0	0	0	0	0	0	0	0	0	0	0	0	0	0	0	0	0	0	0	0	0	0	0	0	0	0	0	0	0	0	0	0	0	0	0
Rhodophyta	Porphyridiophyceae	Porphyridiales	Porphyridiaceae	0	0	0	0	0	0	0	0	0	0	0	0	0	0	0	1	0	0	0	0	0	0	0	0	0	0	0	0	0	0	0	0	0	0	0	0	0	0	0	0	0	0	0	0	0	0
Cnidaria	Hydrozoa	Anthoathecata	Porpitidae	0	0	0	0	0	0	0	0	0	0	0	0	0	0	0	0	0	0	0	0	0	0	0	0	0	0	0	0	0	0	0	0	0	0	0	0	0	0	0	0	0	0	0	0	0	0
Platyhelminthes	Rhabditophora	Rhabdocoela	Promesostomidae	0	0	0	0	0	0	0	0	0	0	0	0	0	0	0	0	0	0	0	0	0	0	0	0	0	0	0	0	0	0	0	0	0	0	0	0	0	0	0	0	0	0	0	0	0	0
Myzozoa	Dinophyceae	Prorocentrales	Prorocentraceae	0	0	0	0	1	0	1	1	0	0	1	0	0	1	0	0	0	0	0	0	0	0	0	0	0	1	0	0	0	0	1	0	1	1	1	1	0	0	1	0	0	0	0	1	0	0
Annelida	Polychaeta		Protodrilidae	0	0	0	0	0	0	0	0	0	0	0	0	0	0	0	0	0	0	0	0	0	0	1	1	1	1	1	1	0	1	0	0	0	0	0	0	0	0	0	1	1	0	0	0	1	0
Myzozoa	Dinophyceae	Peridiniales	Protoperidiniaceae	0	0	0	0	0	0	0	0	0	0	0	0	0	0	0	0	0	0	0	0	0	0	0	0	0	0	1	1	0	1	0	0	0	1	0	0	0	0	0	0	1	0	0	0	1	0
Haptophyta	Prymnesiophyceae	Prymnesiales	Prymnesiaceae	0	0	0	0	0	0	0	0	0	0	0	0	0	0	0	0	0	0	0	0	0	0	0	0	0	0	0	0	0	0	0	0	0	0	0	0	0	0	0	0	0	0	0	0	0	0
Arthropoda	Hexanauplia	Poecilostomatoida	Pseudanthessiidae	0	0	0	0	0	0	0	0	0	0	0	0	0	0	0	0	0	0	0	0	0	0	0	0	0	0	0	0	0	1	0	0	0	1	0	0	0	0	0	0	0	0	0	0	0	0
Ciliophora	Oligohymenophorea	Philasterida	Pseudocohnilembidae	0	0	0	0	0	0	0	0	0	0	0	0	0	0	0	0	0	0	0	0	0	0	0	0	0	0	0	0	0	0	0	0	0	0	0	0	0	0	0	0	0	0	0	0	0	0
Arthropoda	Hexanauplia	Calanoida	Pseudodiaptomidae	0	0	0	0	0	0	0	0	0	0	0	0	0	0	0	0	0	0	0	0	0	0	0	0	0	0	0	0	0	0	0	0	0	0	0	0	0	1	0	0	0	0	1	0	0	0
Ciliophora	Spirotrichea		Pseudokeronopsidae	0	0	0	0	0	0	0	0	0	0	0	0	0	1	0	0	0	0	0	0	0	0	0	0	0	0	0	0	0	0	0	0	0	0	0	0	0	0	0	0	0	0	0	0	0	0
Ciliophora	Spirotrichea		Pseudourostylidae	0	0	0	0	0	0	0	0	0	0	0	0	0	0	0	0	0	0	0	0	0	0	0	0	0	0	0	0	0	0	0	0	0	0	0	0	0	0	0	0	0	0	0	0	0	0
Mollusca	Bivalvia	Ostreida	Pteriidae	0	0	0	0	0	0	0	0	0	0	0	0	1	0	0	0	0	0	0	0	0	0	0	0	0	0	1	0	0	1	0	0	0	0	0	0	0	0	0	0	0	0	0	0	0	0
Hemichordata	Enteropneusta	[unassigned] Enteropneusta	Ptychoderidae	0	0	0	0	0	0	0	0	0	0	0	0	0	0	0	0	0	0	0	0	0	0	0	0	0	1	1	0	0	0	0	0	0	0	0	0	0	0	0	0	0	0	0	0	0	0
Chlorophyta	Pyramimonadophyceae	Pseudoscourfieldiales	Pycnococcaceae	0	0	0	0	0	1	0	0	0	0	1	0	0	0	0	0	0	0	0	0	0	0	0	0	0	0	0	0	0	0	0	0	0	0	0	0	0	0	0	0	0	0	0	0	0	0
Mollusca	Gastropoda		Pyramidellidae	0	0	0	0	0	0	0	0	0	0	0	0	0	0	0	0	0	0	0	0	0	0	0	0	0	0	0	0	0	0	0	0	0	1	0	0	0	0	0	0	1	0	0	0	0	0
Cryptophyta	Cryptophyceae	Pyrenomonadales	Pyrenomonadaceae	0	0	0	0	0	0	0	0	0	0	0	0	1	0	0	0	0	1	0	0	0	0	0	0	0	0	1	0	0	0	0	0	0	0	0	0	0	0	0	0	0	0	0	0	0	0
Arthropoda	Hexanauplia	Sessilia	Pyrgomatidae	0	0	0	0	0	0	0	0	0	0	0	0	0	0	0	0	0	0	0	0	0	0	0	0	0	0	0	0	0	0	0	0	0	0	0	0	0	0	0	0	0	0	0	0	0	0
Alveolata	Dinophyceae	Peridinales	Pyrophaceae (not found on WORMS - algae)	0	0	0	0	0	0	0	0	0	0	0	0	0	0	0	0	0	0	0	0	0	0	0	0	0	0	0	0	0	0	0	0	0	0	0	0	0	0	0	0	0	0	0	0	0	0
Heterokontophyta	Oomycota	Peronosporales	Pythiaceae (not found on WORMS - water mould)	0	0	0	0	0	0	0	0	0	0	0	0	0	0	0	0	0	0	0	0	0	0	0	0	0	0	0	0	0	0	0	0	0	0	0	0	0	0	0	0	0	0	0	0	0	0
Chordata	Ascidiacea	Stolidobranchia	Pyuridae	0	0	0	0	0	0	0	0	0	0	0	0	1	1	0	0	1	0	0	0	0	0	0	0	0	0	0	0	0	0	0	0	0	0	0	0	0	0	0	0	0	0	1	0	0	0
Porifera	Demospongiae	Poecilosclerida	Raspailiidae	0	0	1	0	0	0	0	0	0	0	0	0	0	0	0	0	0	0	0	0	0	0	0	0	0	0	0	0	0	0	0	0	0	0	0	0	0	0	0	0	0	0	0	0	0	0
Arthropoda	Insecta	Hemiptera	Reduviidae	0	0	0	0	0	0	0	0	0	0	0	0	0	0	0	0	0	0	0	0	0	0	0	0	0	0	0	0	0	0	0	0	0	0	0	0	0	0	0	0	0	0	0	0	0	0
Ochrophyta	Bacillariophyceae	Rhabdonematales	Rhabdonemataceae	0	0	0	0	0	0	0	0	0	0	0	1	0	0	0	0	0	0	0	0	0	0	0	0	0	0	0	0	0	0	0	0	0	0	0	0	0	0	0	0	0	0	0	0	0	0
Ochrophyta	Bacillariophyceae	Rhaponeidales	Rhaphoneidaceae	0	0	0	0	0	0	0	0	0	0	0	0	0	0	0	0	0	0	0	0	0	0	0	0	0	0	0	0	0	0	0	0	0	0	0	0	0	0	0	0	0	0	0	0	0	0
Rhodophyta	Florideophyceae	Gigartinales	Rhizophyllidaceae	0	0	0	0	0	0	0	0	0	0	0	0	0	0	0	0	0	0	0	0	0	0	0	0	0	0	0	0	0	0	0	0	0	0	0	0	0	0	0	0	0	0	0	0	0	0
Ochrophyta	Bacillariophyceae	Rhizosoleniales	Rhizosoleniaceae	0	0	0	0	0	0	0	0	0	0	0	0	0	0	0	0	0	0	0	0	0	0	0	0	0	0	0	0	0	0	0	0	0	0	0	0	0	0	0	0	0	0	0	0	0	0
Rhodophyta	Rhodellophyceae	Rhodellales	Rhodellaceae	0	0	0	0	0	0	0	0	0	0	1	0	0	0	0	0	0	0	0	0	0	0	0	0	0	0	0	0	0	0	0	0	0	0	0	0	0	0	0	0	0	0	0	0	0	0
Rhodophyta	Compsopogonophyceae	Rhodochaetales	Rhodochaetaceae	0	0	0	0	0	0	0	0	0	0	0	0	0	0	0	0	0	0	0	0	0	0	0	0	0	0	0	0	0	0	0	0	0	0	0	0	0	0	0	0	0	0	0	0	0	0
Rhodophyta	Florideophyceae	Ceramiales	Rhodomelaceae	0	0	0	0	0	0	0	0	0	0	0	0	0	0	0	0	0	0	0	0	0	0	0	0	0	1	0	0	0	0	0	0	0	0	0	0	0	1	1	1	1	1	1	1	0	1
Rhodophyta	Florideophyceae	Rhodymeniales	Rhodymeniaceae	0	0	0	0	0	0	0	0	0	0	0	0	0	0	0	0	0	0	0	0	0	0	0	0	0	0	0	0	0	0	0	0	0	0	0	0	0	0	0	0	0	0	0	0	0	0
Ochrophyta	Bacillariophyceae	Rhopalodiales	Rhopalodiaceae	0	0	0	0	0	0	0	0	0	0	0	0	0	0	0	0	0	0	1	0	0	0	0	0	0	0	0	0	0	0	0	0	0	0	0	0	0	0	0	0	0	0	0	0	0	0
Cnidaria	Hydrozoa	Trachymedusae	Rhopalonematidae	0	0	0	0	0	0	0	0	0	0	0	0	0	0	0	0	0	0	0	0	0	0	0	0	0	0	0	0	0	0	0	0	0	1	0	0	0	0	0	0	0	0	0	0	0	0
Bryozoa	Gymnolaemata	Cheilostomatida	Romancheinidae	0	0	0	0	0	0	0	0	0	0	0	0	0	0	0	0	0	0	0	0	0	0	0	0	0	0	0	0	0	0	0	0	0	0	0	0	0	0	0	0	0	0	0	0	0	0
Annelida	Polychaeta	Canalipalpata	Sabellariidae	0	0	0	0	0	0	0	0	0	0	0	0	0	0	0	0	0	0	0	0	0	0	0	0	0	0	0	0	0	0	0	0	0	0	0	0	0	0	0	0	0	0	0	0	0	0
Annelida	Polychaeta	Sabellida	Sabellidae	0	0	1	0	0	0	0	0	0	0	0	1	0	0	0	0	0	0	0	0	0	0	0	0	0	0	0	0	0	0	0	0	0	0	1	0	0	0	0	0	0	0	0	0	0	1
Chordata	Actinopterygii	Salmoniformes	Salmonidae	0	0	0	0	0	0	0	0	0	0	0	0	0	0	0	0	0	0	0	0	0	0	0	0	0	0	0	0	0	0	0	0	0	0	0	0	0	0	0	0	0	0	0	0	0	0
Chordata	Thaliacea	Salpida	Salpidae	0	0	0	0	1	0	0	1	0	0	0	0	0	0	0	0	0	0	0	0	0	0	0	0	0	0	0	0	0	0	0	0	0	0	0	0	0	0	0	0	0	0	0	0	0	1
Sarcomastigophora	Zoomastigophora	Choanoflagellida	Salpingoecidae	0	0	0	0	0	0	0	0	0	1	0	0	0	0	0	0	0	0	0	0	0	0	0	0	0	0	0	0	0	0	0	0	0	0	0	0	0	0	0	0	0	0	0	0	0	0
Arthropoda	Maxillopoda	Poecilostomatoida	Sapphirinidae	0	0	0	0	0	0	0	0	0	0	0	0	0	0	0	0	0	0	0	0	0	0	0	0	0	0	0	0	0	0	0	0	0	1	1	0	0	0	0	0	0	0	0	0	0	0
Ochrophyta	Phaeophyceae	Fucales	Sargassaceae	0	0	0	0	0	0	1	0	0	0	0	0	0	0	0	1	1	0	0	0	0	0	0	0	0	0	0	0	0	0	0	0	0	0	0	0	0	0	0	0	0	0	0	0	0	1
Annelida	Polychaeta		Scalibregmatidae	0	0	0	0	0	0	0	0	0	0	0	0	0	0	0	0	0	0	0	0	0	0	0	0	0	0	0	0	0	0	0	0	0	0	0	0	0	0	0	0	0	0	0	0	0	0
Chlorophyta	Chlorophyceae	Sphaeropleales	Scenedesmaceae	0	0	0	0	0	0	0	0	0	0	0	0	0	0	0	0	0	0	0	0	0	0	0	0	0	0	0	0	0	0	0	0	0	0	0	0	0	0	0	0	0	0	0	0	0	0
Platyhelminthes	Rhabditophora	Rhabdocoela	Schizorhynchidae	0	0	0	0	0	0	0	0	0	0	0	0	0	0	0	0	0	0	0	0	0	0	0	0	0	0	0	0	0	0	0	0	0	0	0	0	0	0	0	0	0	0	0	0	0	0
Rhodophyta	Florideophyceae	Nemastomatales	Schizymeniaceae	0	0	0	0	0	0	0	0	0	0	0	0	0	0	0	0	0	0	0	0	0	0	0	0	0	0	0	0	0	0	0	0	0	0	0	0	0	0	0	0	0	0	0	0	0	0
Porifera	Demospongiae	Tetractinellida	Scleritodermidae	1	0	0	0	0	0	0	0	0	0	0	0	0	0	0	0	0	0	0	0	0	0	0	0	0	0	0	0	0	0	0	0	0	0	0	0	0	0	0	0	0	0	0	0	0	0
Echinodermata	Holothuroidea	Dendrochirotida	Sclerodactylidae	0	0	0	0	0	0	0	0	0	0	0	0	0	0	0	0	0	0	0	0	0	0	0	0	0	0	0	0	0	0	0	0	0	0	0	0	0	0	0	0	0	0	0	0	0	0
Ascomycota	Ascomycetes	Helotiales	Sclerotiniaceae	0	0	0	0	0	0	0	0	0	0	0	0	0	1	0	0	0	0	0	0	0	0	0	0	0	0	0	0	0	0	0	0	0	0	0	0	0	0	0	0	0	0	0	0	0	0
Ochrophyta	Bacillariophyceae	Naviculales	Scoliotropidaceae	0	0	0	0	0	0	0	0	0	0	0	0	0	0	0	0	0	0	0	0	0	0	0	0	0	0	0	0	0	0	0	0	0	0	0	0	0	0	0	0	0	0	0	0	0	0
Chlorophyta	Ulvophyceae	Scotinosphaerales	Scotinosphaeraceae	0	0	0	0	0	0	0	0	0	0	0	0	0	0	0	0	0	0	0	0	0	0	0	0	0	0	0	0	0	0	0	0	0	0	0	0	0	0	0	0	0	0	0	0	0	0
Apicomplexa	Conoidasida	Eugregarinorida	Selenidiidae	0	0	0	0	0	0	0	0	0	0	0	0	0	0	0	0	0	0	0	0	0	0	0	0	0	0	0	0	1	0	0	0	0	0	0	0	0	0	0	0	0	0	0	0	0	0
Ochrophyta	Bacillariophyceae	Naviculales	Sellaphoraceae	0	0	0	0	0	0	0	0	0	0	1	0	1	1	0	0	1	1	1	0	0	0	0	0	0	0	0	0	0	0	0	0	0	0	0	0	0	0	0	0	0	0	1	0	0	0
Annelida	Polychaeta	Sabellida	Serpulidae	0	0	0	0	0	0	0	0	0	0	0	0	0	0	0	0	0	0	0	0	1	0	1	0	0	0	0	0	0	0	0	0	0	0	0	0	0	0	0	0	0	0	0	0	0	1
Cnidaria	Hydrozoa	Leptothecata	Sertulariidae	0	0	0	0	0	0	0	0	0	0	0	0	0	0	0	0	0	0	0	0	0	0	0	0	0	0	0	0	0	0	0	0	0	0	0	0	0	0	0	0	0	0	0	0	0	0
Annelida	Polychaeta	Phyllodocida	Sigalionidae	0	0	0	0	0	0	0	0	0	0	0	0	0	0	0	0	0	0	0	0	0	0	0	0	0	0	0	0	0	0	0	0	0	0	0	0	0	0	0	0	0	0	0	0	0	0
Chordata	Actinopterygii	Perciformes	Siganidae	0	0	0	0	0	0	0	0	0	0	0	0	0	0	0	0	0	0	0	0	0	0	0	0	0	0	0	0	0	0	0	0	0	0	0	0	0	0	0	0	0	0	0	0	0	0
Sipuncula	Sipunculidea	Sipunculiformes	Sipunculidae	0	0	0	0	0	0	0	0	0	0	0	0	0	0	0	0	0	0	0	0	0	0	1	0	1	0	1	0	0	1	0	0	0	0	0	0	0	0	0	1	0	0	0	0	0	0
			Sirobasidiaceae (not found on WORMS - fungus)	0	0	0	0	0	0	0	0	0	0	0	0	0	0	0	0	0	0	0	0	0	0	0	0	0	0	0	0	0	0	0	0	0	0	0	0	0	0	0	0	0	0	0	0	0	0
Bacillariophyta	Mediophyceae	Thalassiosirales	Skeletonemataceae	0	0	0	0	0	0	0	0	0	0	0	0	0	1	0	0	0	1	0	0	0	0	0	0	0	0	0	0	0	0	0	0	0	0	0	0	0	0	0	0	0	0	0	0	0	0
Mollusca	Gastropoda	Cephalaspidea	Smaragdinellidae	0	0	0	0	0	0	0	0	0	0	0	0	0	0	0	0	0	0	0	0	0	0	0	0	0	0	0	0	0	0	0	0	0	0	0	1	0	0	0	0	0	0	0	0	0	0
		Solanales	Solanaceae (not found on WORMS - nightshade plant)	0	0	0	0	0	0	0	0	0	0	0	0	0	0	0	0	0	0	0	0	0	0	0	0	0	0	0	0	0	0	0	0	0	0	0	0	0	0	0	0	0	0	0	0	0	0
Platyhelminthes	Rhabditophora	Rhabdocoela	Solenopharyngidae	0	0	0	0	0	0	0	0	0	0	0	0	0	0	0	0	0	0	0	0	0	0	0	0	0	0	0	0	0	0	0	0	0	0	0	0	0	0	0	0	0	0	0	0	0	0
Hemichordata	Enteropneusta	[unassigned] Enteropneusta	Spengelidae	0	0	0	0	0	0	0	0	0	0	0	0	0	0	0	0	0	0	0	0	0	0	0	0	0	1	0	0	0	0	0	0	0	0	0	0	0	0	0	0	0	0	0	0	0	0
			Sphinctrinaceae (not found on WORMS - fungus)	0	0	0	0	0	0	0	0	0	0	0	0	0	0	0	0	0	0	0	0	0	0	0	0	0	0	0	0	0	0	0	0	0	0	0	0	0	0	0	0	0	0	0	0	0	0
Annelida	Polychaeta	Spionida	Spionidae	0	0	1	0	0	0	0	0	0	0	0	0	0	0	0	0	1	0	0	0	1	0	0	0	0	0	0	0	0	0	0	0	0	0	0	0	0	0	0	0	0	0	0	0	0	0
Spirastrellidae	Spirastrellidae	Spirastrellidae	Spirastrellidae	0	0	0	0	0	0	0	0	0	0	0	0	0	0	0	0	0	0	0	0	0	0	0	0	0	0	0	0	0	0	0	0	0	0	0	0	0	0	0	0	0	0	0	0	0	0
Ciliophora	Heterotrichea	Heterotrichida	Spirostomidae	0	0	0	0	0	0	0	0	0	0	0	0	0	0	0	0	0	0	1	0	0	0	0	0	0	0	0	0	0	0	0	0	0	0	0	0	0	0	0	0	0	0	0	0	0	0
Mollusca	Bivalvia	Pectinoida	Spondylidae	0	0	0	0	0	0	0	0	0	0	0	0	0	0	0	0	0	0	0	0	0	0	0	0	0	0	0	0	0	0	0	0	0	0	0	0	0	0	0	0	0	0	0	0	0	0
Radiozoa	Polycystina	Spumellaria	Spongodiscidae	0	0	0	0	0	0	0	0	0	0	0	0	0	0	0	0	0	0	0	0	0	0	0	0	0	0	0	0	0	0	0	0	0	0	0	0	0	0	0	0	0	0	0	0	0	0
Rhodophyta	Florideophyceae	Corallinales	Sporolithaceae	0	0	0	0	0	0	0	0	0	0	0	0	0	0	0	0	0	0	0	0	0	0	0	0	0	0	0	0	0	0	0	0	0	0	0	0	0	0	0	0	0	0	0	0	0	0
Amoebozoa	Myxogastrea	Stemonitida	Stemonitidae (not found on WORMS - protozoan)	0	0	0	0	0	0	0	0	0	1	0	0	0	0	0	0	0	0	0	0	0	0	0	0	0	0	0	0	0	0	0	0	0	0	0	0	0	0	0	0	0	0	0	0	0	0
Ciliophora	Heterotrichea	Heterotrichida	Stentoridae	0	0	0	0	0	0	0	0	0	0	0	0	0	0	0	0	0	0	0	0	0	0	0	0	0	0	0	0	0	0	0	0	0	0	0	0	0	0	0	0	0	0	0	0	0	0
Ochrophyta	Bacillariophyceae	Thalassiosirales	Stephanodiscaceae	0	0	0	0	0	0	0	0	0	0	0	0	0	0	0	0	0	0	0	0	0	0	0	0	0	0	0	0	0	0	0	0	0	0	0	0	0	0	0	0	0	0	0	0	0	1
Ochrophyta	Bacillariophyceae	Striatellales	Striatellaceae	0	0	0	0	0	0	0	0	0	0	0	0	0	0	0	0	0	0	0	0	0	0	0	0	0	0	0	0	1	1	0	0	0	0	0	0	0	0	0	0	0	0	0	0	0	0
Ciliophora	Oligotrichea	Choreotrichida	Strobilidiidae	0	0	0	0	0	0	0	0	0	0	0	0	0	0	0	0	0	0	0	0	0	0	0	0	0	0	0	0	0	0	0	1	1	1	1	0	0	0	0	0	0	0	0	0	0	0
Mollusca	Gastropoda	Littorinimorpha	Strombidae	0	0	0	0	0	0	0	0	0	0	0	0	0	0	0	0	0	0	0	0	0	0	0	0	1	1	1	1	0	0	0	0	0	0	0	0	0	0	0	0	0	1	1	0	0	0
Ciliophora	Oligotrichea	Oligotrichida	Strombidiidae	0	0	0	0	0	0	0	1	1	1	0	0	0	1	1	1	1	0	0	1	0	0	0	0	0	0	1	0	0	1	0	0	0	0	1	1	1	0	1	0	1	0	0	0	0	0
Ciliophora	Oligotrichea	Choreotrichida	Strombidinopsidae	0	0	0	0	0	0	0	1	0	0	0	0	0	0	0	0	1	0	0	0	0	1	0	0	0	0	0	0	0	0	0	0	0	0	0	0	0	0	0	0	0	0	0	0	0	0
Chordata	Ascidiacea	Stolidobranchia	Styelidae	0	0	1	0	0	0	0	0	0	0	0	0	1	0	0	0	0	0	0	0	1	0	0	0	0	0	0	0	0	0	0	0	0	0	0	0	0	0	0	0	0	0	0	0	0	0
Rhodophyta	Stylonematophyceae	Stylonematales	Stylonemataceae	0	0	0	0	0	0	0	0	0	0	0	0	0	0	0	0	0	0	0	0	1	0	0	0	0	0	0	0	0	0	0	0	0	0	0	0	0	0	0	0	0	0	0	0	0	0
Porifera	Demospongiae	Hadromerida	Suberitidae	0	0	0	0	0	0	0	0	0	0	0	0	0	0	0	0	0	0	0	0	0	0	0	0	0	0	0	0	0	0	0	0	0	0	0	0	0	0	0	0	0	0	0	0	0	0
Porifera	Calcarea	Leucosolenida	Sycettidae	0	0	0	0	0	0	0	0	0	0	0	0	0	0	0	0	0	0	0	0	0	0	0	0	0	0	0	0	0	0	0	0	0	0	0	0	0	0	0	0	0	0	0	0	0	0
Annelida	Polychaeta	Phyllodocida	Syllidae	0	0	0	1	1	1	0	1	0	0	1	1	1	0	1	1	0	1	0	0	1	0	0	0	0	0	0	0	0	0	0	0	0	0	1	0	0	0	0	0	0	0	0	0	0	0
Myzozoa	Dinophyceae	Suessiales	Symbiodiniaceae	0	1	0	0	1	1	0	1	0	0	1	1	0	1	0	0	0	1	0	0	1	0	0	1	0	0	1	0	0	1	0	0	1	0	0	1	0	0	0	0	0	0	0	0	0	0
Echinodermata	Holothuroidea	Apodida	Synaptidae	0	0	0	0	0	0	0	0	0	0	0	0	0	0	0	1	0	0	0	0	0	0	1	0	0	0	0	0	0	0	0	0	0	0	0	0	0	0	0	0	0	0	0	0	0	0
Myzozoa	Dinophyceae	Coccidiniales	Syndiniaceae	0	0	0	0	0	0	0	0	0	0	0	0	0	0	0	0	0	0	0	0	0	0	0	0	0	0	0	0	0	0	0	0	0	0	0	0	0	0	0	0	0	0	0	0	0	0
Haptophyta	Prymnesiophyceae	Syracosphaerales	Syracosphaeraceae	0	0	0	0	0	0	0	0	0	0	0	0	0	0	0	0	0	0	0	0	0	0	0	0	0	0	0	0	0	0	0	0	0	0	0	0	0	0	0	0	0	0	0	0	0	0
Mollusca	Bivalvia	Cardiida	Tellinidae	0	0	0	0	0	0	0	0	0	0	0	0	0	0	0	0	0	0	0	0	0	0	0	0	0	0	0	0	0	0	0	0	0	0	0	0	0	0	0	0	0	0	0	0	0	0
Nematoda	Chromadorea	Rhabditida	Teratocephalidae	0	0	0	0	0	0	0	0	0	0	0	0	0	0	0	0	0	0	0	0	0	0	0	0	0	0	0	0	0	0	0	0	0	0	0	0	0	0	0	0	0	0	0	0	0	0
Annelida	Polychaeta	Terebellida	Terebellidae	0	1	0	0	0	0	0	0	0	0	0	1	0	1	0	1	0	0	0	0	1	0	0	0	0	0	1	1	0	1	0	0	0	0	0	0	0	0	0	1	0	1	1	1	0	0
Mollusca	Bivalvia	Myoida	Teredinidae	0	0	0	0	0	0	0	0	0	0	0	0	0	0	0	0	0	0	0	0	0	0	0	0	0	0	0	0	0	0	0	0	0	0	0	0	0	0	0	0	0	0	0	0	0	0
Porifera	Demospongiae	Hadromerida	Tethyidae	0	0	0	0	0	0	0	0	0	0	0	0	0	0	0	0	0	0	0	0	0	0	0	0	0	0	0	0	0	0	0	0	0	0	0	0	0	0	0	0	0	0	0	0	0	1
Porifera	Demospongiae	Spirophorida	Tetillidae	0	0	0	0	0	0	0	0	0	0	0	0	0	0	0	0	0	0	0	0	0	0	0	0	0	0	0	0	0	0	0	0	0	0	1	0	0	0	0	0	0	0	0	0	0	0
Arthropoda	Ostracoda	Podocopida	Thaerocytheridae	0	0	0	0	1	0	0	0	0	0	0	0	0	0	0	0	0	0	0	0	1	1	0	0	0	0	0	0	0	0	0	0	0	0	0	0	0	0	0	0	0	0	0	0	0	0
Ochrophyta	Bacillariophyceae	Thalassionematales	Thalassionemataceae	0	0	0	0	0	0	0	0	0	0	0	0	0	0	0	0	0	0	0	0	0	0	0	0	0	0	0	0	0	0	0	0	0	0	0	0	0	0	0	0	0	0	0	0	0	0
Ochrophyta	Bacillariophyceae	Thalassiosirales	Thalassiosiraceae	0	0	0	0	0	0	0	0	0	0	0	0	0	1	0	0	0	0	1	0	0	0	0	0	0	1	1	0	0	0	0	0	0	0	0	0	0	0	0	0	0	0	0	0	0	0
Arthropoda	Hexanauplia	Harpacticoida	Thalestridae	0	0	0	0	0	0	0	0	0	0	0	0	0	0	0	1	0	0	0	0	0	0	0	0	0	0	0	0	0	0	0	0	0	0	0	0	0	0	0	0	0	0	0	0	0	0
Gastrotricha		Macrodasyida	Thaumastodermatidae	0	0	0	0	0	0	0	0	0	0	0	1	0	0	0	0	0	0	1	0	0	0	0	0	0	0	0	0	0	0	0	0	0	0	0	0	0	0	0	0	0	0	0	0	0	0
Cercozoa	Imbricatea	Thaumatomonadida	Thaumatomastigidae	0	1	0	0	0	0	0	0	0	0	0	0	0	1	0	0	0	0	0	0	0	0	0	0	0	0	0	0	0	0	0	0	0	0	0	0	0	0	0	0	0	0	0	0	0	0
Porifera	Demospongiae	Tetractinellida	Theonellidae	0	0	0	0	0	0	0	0	0	0	0	0	0	0	0	0	0	0	0	0	0	0	0	0	0	0	0	0	0	0	0	0	0	0	0	0	0	0	0	0	0	0	0	0	0	0
Myzozoa	Dinophyceae	Thoracosphaerales	Thoracosphaeraceae	0	0	0	0	0	0	0	0	0	0	0	0	0	0	0	0	0	0	0	0	0	0	0	0	0	0	0	0	0	0	0	0	0	0	0	0	0	0	0	0	0	0	0	0	0	0
Nematoda	Enoplea	Enoplida	Thoracostomopsidae	0	0	0	0	0	0	0	0	0	0	0	0	0	0	0	0	0	0	0	0	0	0	0	0	0	0	0	0	0	0	0	0	0	0	0	0	0	0	0	0	0	0	0	0	0	0
Porifera	Demospongiae	Dictyoceratida	Thorectidae	0	0	0	0	0	0	0	0	0	0	0	0	0	0	0	0	0	0	0	0	0	0	0	0	0	0	0	0	0	0	0	0	0	0	0	0	0	0	0	0	0	0	0	0	0	0
Bigyra	Labyrinthulea	Thraustochytriales	Thraustochytriaceae	1	1	1	1	1	1	1	1	1	1	1	1	1	1	1	1	1	1	1	1	1	1	1	1	0	1	1	1	1	1	0	0	0	0	1	1	0	1	1	1	0	1	1	1	0	1
Arthropoda	Insecta	Thysanoptera	Thripidae	0	0	0	0	0	0	0	0	0	0	0	0	0	0	0	0	0	0	0	0	0	0	0	0	0	0	0	0	0	0	0	0	0	0	0	0	0	0	0	0	0	0	0	0	0	0
Mollusca	Bivalvia	Lucinida	Thyasiridae	0	0	0	0	0	0	0	0	0	0	0	0	0	0	0	0	0	0	0	0	0	0	0	0	0	0	0	0	0	0	0	0	0	0	0	0	0	0	0	0	0	0	0	0	0	0
Basidiomycota	Exobasidiomycetes	Tilletiales	Tilletiaceae	0	0	0	0	0	0	0	0	0	0	0	0	0	0	0	0	0	0	0	0	0	0	0	0	0	0	0	0	0	0	0	0	0	0	0	0	0	0	0	0	0	0	0	0	0	0
Porifera	Demospongiae	Tethyida	Timeidae	1	0	0	0	0	0	0	0	0	0	0	0	0	0	0	0	0	0	0	0	0	0	0	0	0	0	0	0	0	0	0	0	0	0	0	0	0	0	0	0	0	0	0	0	0	0
Ciliophora	Oligotrichea	Choreotrichida	Tintinnidae	0	0	0	0	0	0	0	0	0	0	0	0	0	0	0	0	0	0	0	0	0	0	0	0	0	0	0	0	0	0	1	0	0	0	1	1	1	0	0	0	0	0	0	0	0	0
Ciliophora	Oligotrichea	Oligotrichida	Tontoniidae	0	0	0	0	0	0	0	0	0	0	0	0	0	0	0	0	0	0	0	0	0	0	0	0	0	0	0	0	0	0	0	0	0	0	1	0	0	0	0	0	0	0	0	0	0	0
Ciliophora	Karyorelictea	Protostomatida	Trachelocercidae	0	0	0	0	0	0	0	0	0	0	0	0	0	0	0	0	1	0	1	0	0	0	0	0	0	0	0	0	0	0	0	0	0	0	0	0	0	0	0	0	0	0	0	0	0	0
Ciliophora	Hypotrichea	Urostylida	Trachelostylidae (not found on WORMS - ciliate)	0	0	0	0	0	0	0	0	0	0	0	0	1	0	0	0	1	0	0	0	0	0	0	0	0	0	0	0	0	0	0	0	0	0	0	0	0	0	0	0	0	0	0	0	0	0
Platyhelminthes	Rhabditophora	Rhabdocoela	Trigonostomidae	0	0	0	0	0	0	0	0	0	0	0	0	0	0	0	0	0	0	0	0	0	0	0	0	0	0	0	0	0	0	0	0	0	0	0	0	0	0	0	0	0	0	0	0	0	0
Nemertea	Palaeonemertea		Tubulanidae	0	0	0	0	0	0	0	0	0	0	0	0	0	0	0	0	0	0	0	0	0	0	0	0	0	0	0	0	0	0	0	0	0	0	0	0	0	0	0	0	0	0	0	0	0	0
Mollusca	Gastropoda	Trochida	Turbinidae	0	0	0	0	0	0	0	0	0	0	0	0	0	0	0	0	0	1	0	0	0	0	0	0	0	0	0	0	0	0	0	0	0	0	0	0	0	0	0	0	0	0	0	0	0	0
Chlorophyta	Ulvophyceae	Ulotrichales	Ulotrichaceae	0	0	0	0	0	0	0	0	0	0	0	0	0	0	0	0	0	0	0	0	1	0	0	0	0	0	0	0	0	0	0	0	0	0	0	0	0	0	0	0	0	0	0	0	0	0
Chlorophyta	Ulvophyceae	Ulvales	Ulvaceae	0	0	0	0	0	0	0	0	0	0	0	0	0	0	0	0	0	0	0	0	0	0	0	0	0	0	0	0	0	0	0	0	0	0	0	0	0	0	0	0	0	0	1	0	0	0
Chlorophyta	Ulvophyceae	Ulvales	Ulvellaceae	1	1	1	1	1	1	0	0	0	0	1	1	1	1	1	1	0	0	1	0	0	1	0	0	0	1	1	0	0	0	0	0	0	0	0	0	0	0	0	1	0	1	1	1	0	0
Ciliophora	Oligohymenophorea	Philasterida	Uronematidae	0	0	0	0	0	0	0	0	0	0	0	0	0	0	0	0	0	0	0	0	0	0	0	0	0	0	0	0	0	0	0	0	0	0	0	0	0	0	0	0	0	0	0	0	0	0
Ciliophora	Spirotrichea	Euplotida	Uronychiidae	0	0	0	0	0	0	1	0	0	0	0	0	0	0	0	0	1	0	1	0	0	0	0	0	0	0	0	0	0	0	0	0	0	0	0	0	0	0	0	0	0	0	0	0	0	0
Basidiomycota	Ustilaginomycetes	Ustilaginales	Ustilaginaceae	0	0	0	0	0	0	0	0	0	0	0	0	0	0	0	0	0	0	0	0	0	0	0	0	0	0	0	0	0	0	0	0	0	0	0	0	0	0	0	0	0	0	0	0	0	0
Nemertea	Anopla		Valenciniidae	0	0	0	0	0	0	0	0	0	0	0	0	0	1	0	0	0	0	0	0	0	0	0	0	0	0	0	0	0	0	0	0	0	0	0	0	0	0	0	0	0	0	0	0	0	0
Amoebozoa	Discosea	Vannellida	Vannellidae	0	0	0	0	0	0	0	0	0	0	0	0	0	0	0	0	0	0	0	0	0	0	0	0	0	0	0	0	0	0	1	0	1	0	0	0	0	0	0	0	0	0	0	0	0	0
Mollusca	Bivalvia	Veneroida	Veneridae	0	0	0	0	0	0	0	0	0	0	0	0	0	0	0	0	1	0	0	0	0	0	0	0	0	0	0	0	0	0	0	0	0	0	0	0	0	0	0	0	0	0	0	0	0	0
Cercozoa	Glissomonadida	Viridiraptoridae	Viridiraptoridae (not found on WORMS - uniprot)	0	0	0	0	0	0	0	0	0	0	0	0	0	0	0	0	0	0	0	0	0	0	0	0	0	0	0	0	0	0	0	0	0	0	0	0	0	0	0	0	0	0	0	0	0	0
Dinoflagellata	Dinophyceae	Gymnodiniales	Warnowiaceae	0	0	0	0	0	0	0	0	0	0	0	0	0	0	0	0	0	0	0	0	0	0	0	0	0	0	0	0	0	0	0	1	1	0	0	0	0	0	0	0	0	0	0	0	0	0
Bryozoa	Gymnolaemata	Cheilostomatida	Watersiporidae	0	0	0	0	0	0	0	0	0	0	0	0	0	0	0	0	0	0	0	0	0	0	0	0	0	0	0	0	0	0	0	0	0	0	0	0	0	0	0	0	0	0	0	0	0	0
Arthropoda	Hexanauplia	Cyclopoida	Xarifiidae	0	0	0	0	0	0	0	0	0	0	0	0	0	0	0	0	0	0	0	0	0	0	0	0	0	0	0	0	0	0	0	0	0	0	0	0	0	0	0	0	0	0	0	0	0	0
Arthropoda	Ostracoda	Podocopida	Xestoleberididae	0	0	1	1	0	0	0	0	0	0	0	1	0	0	0	0	0	0	0	0	1	1	0	0	0	0	0	0	0	0	0	0	0	0	0	0	0	0	0	0	0	0	0	0	0	0
Nematoda	Chromadorea	Monhysterida	Xyalidae	0	0	0	0	0	0	0	0	0	0	0	0	0	0	1	0	0	0	0	0	0	0	0	0	0	0	0	0	0	0	0	0	0	0	0	0	0	0	0	0	0	0	0	0	0	0
Ascomycota	Sordariomycetes	Xylariales	Xylariaceae	0	0	0	0	0	0	0	0	0	0	0	0	0	0	0	0	0	0	0	0	0	0	0	0	0	0	0	0	0	0	0	0	0	0	0	0	0	0	0	0	0	0	0	0	0	0
Ciliophora	Oligotrichea	Choreotrichida	Xystonellidae	0	0	0	0	0	0	0	0	0	0	0	0	0	0	0	0	0	0	0	0	0	0	0	0	0	0	0	0	0	0	0	0	0	0	0	1	1	0	0	0	0	0	0	0	0	0
Tracheophyta	Magnoliopsida	Alismatales	Zosteraceae	0	0	0	0	0	0	0	0	1	1	0	0	0	0	0	0	0	0	0	0	0	0	0	0	0	0	0	0	0	0	0	0	0	0	0	0	0	0	0	0	0	0	0	0	0	0
[truncated: 128 more columns]

## Sheet: Sample Information
Sample information from sediment and seawater collected at 14 sites off the coast of Okinawa, Japan.
Sample	Reef	Sample_Type	Sample_depth	Reef_Ranking	Reef_Ranking_Bin_2Classes	Reef_Ranking_Bin_3Classes	Year	Bin_3Classes
Sediment_Bise_AWFS_F16_0415	Bise	Sediment	4	8	Low Impact	Low Impact	2016	Low Impact	>7
Sediment_Bise_AWFS_F16_0416	Bise	Sediment	4	8	Low Impact	Low Impact	2016	Medium Impact	<7 but >4
Sediment_CapeHedo10m_AWFS_F16_0427	Cape_Hedo	Sediment	10	7.5	Low Impact	Low Impact	2016	High Impact	<4
Sediment_CapeHedo10m_AWFS_F16_0428	Cape_Hedo	Sediment	10	7.5	Low Impact	Low Impact	2016
Sediment_CapeManza_AWFS_F16_0413	Cape_Manza	Sediment	4	7	Low Impact	Low Impact	2016	Bin_2Classes
Sediment_CapeManza_AWFS_F16_0414	Cape_Manza	Sediment	4	7	Low Impact	Low Impact	2016	Low Impact	>5
Sediment_Hamahiga_AWFS_F16_0411	Hamahiga	Sediment	4	4	High Impact	Moderate Impact	2016	High Impact	<5
Sediment_Hamahiga_AWFS_F16_0412	Hamahiga	Sediment	4	4	High Impact	Moderate Impact	2016
Sediment_KaichuDoroS1_AWFS_F16_0435	Kaichu_Doro_S1	Sediment	1.5	1.5	High Impact	High Impact	2016
Sediment_KaichuDoroS1_AWFS_F16_0436	Kaichu_Doro_S1	Sediment	1.5	1.5	High Impact	High Impact	2016
Sediment_Makiminato_AWFS_F16_0425	Makiminato	Sediment	1.5	1.5	High Impact	High Impact	2016
Sediment_Makiminato_AWFS_F16_0426	Makiminato	Sediment	1.5	1.5	High Impact	High Impact	2016
Sediment_Mizugama_AWFS_F16_0409	Mizugama	Sediment	2	4.5	High Impact	Moderate Impact	2016
Sediment_Mizugama_AWFS_F16_0410	Mizugama	Sediment	2	4.5	High Impact	Moderate Impact	2016
Sediment_NakagusukuBay_AWFS_F16_0423	Nakagusuku_Bay	Sediment	1.5	2	High Impact	High Impact	2016
Sediment_NakagusukuBay_AWFS_F16_0424	Nakagusuku_Bay	Sediment	1.5	2	High Impact	High Impact	2016
Sediment_OuraBay_AWFS_F16_0421	Oura_Bay	Sediment	4	6.5	Low Impact	Moderate Impact	2016
Sediment_OuraBay_AWFS_F16_0422	Oura_Bay	Sediment	4	6.5	Low Impact	Moderate Impact	2016
Sediment_RedBeach_AWFS_F16_0419	Kin Bay (Red Beach)	Sediment	4	2.5	High Impact	High Impact	2016
Sediment_RedBeach_AWFS_F16_0420	Kin Bay (Red Beach)	Sediment	4	2.5	High Impact	High Impact	2016
Sediment_Rukan10m_AWFS_F16_0437	Rukan	Sediment	10	9.5	Low Impact	Low Impact	2016
Sediment_Rukan10m_AWFS_F16_0438	Rukan	Sediment	10	9.5	Low Impact	Low Impact	2016
Water_Bise_OKI25	Bise	Water	0.3	8	Low Impact	Low Impact	2016
Water_Bise_OKI26	Bise	Water	0.3	8	Low Impact	Low Impact	2016
Water_Bise_OKI27	Bise	Water	0.3	8	Low Impact	Low Impact	2016
Water_Bise_OKI28	Bise	Water	0.3	8	Low Impact	Low Impact	2016
Water_Bise_OKI29	Bise	Water	0.3	8	Low Impact	Low Impact	2016
Water_Bise_OKI30	Bise	Water	0.3	8	Low Impact	Low Impact	2016
Water_Bise_OKI31	Bise	Water	0.3	8	Low Impact	Low Impact	2016
Water_Bise_OKI32	Bise	Water	0.3	8	Low Impact	Low Impact	2016
Water_CapeHedo_OKI65	Cape_Hedo	Water	0.3	7.5	Low Impact	Low Impact	2016
Water_CapeHedo_OKI66	Cape_Hedo	Water	0.3	7.5	Low Impact	Low Impact	2016
Water_CapeHedo_OKI67	Cape_Hedo	Water	0.3	7.5	Low Impact	Low Impact	2016
Water_CapeHedo_OKI68	Cape_Hedo	Water	0.3	7.5	Low Impact	Low Impact	2016
Water_CapeHedo_OKI69	Cape_Hedo	Water	0.3	7.5	Low Impact	Low Impact	2016
Water_CapeHedo_OKI71	Cape_Hedo	Water	0.3	7.5	Low Impact	Low Impact	2016
Water_CapeHedo_OKI72	Cape_Hedo	Water	0.3	7.5	Low Impact	Low Impact	2016
Water_CapeManza_OKI17	Cape_Manza	Water	0.3	7	Low Impact	Low Impact	2016
Water_CapeManza_OKI18	Cape_Manza	Water	0.3	7	Low Impact	Low Impact	2016
Water_CapeManza_OKI19	Cape_Manza	Water	0.3	7	Low Impact	Low Impact	2016
Water_CapeManza_OKI20	Cape_Manza	Water	0.3	7	Low Impact	Low Impact	2016
Water_CapeManza_OKI21	Cape_Manza	Water	0.3	7	Low Impact	Low Impact	2016
Water_CapeManza_OKI22	Cape_Manza	Water	0.3	7	Low Impact	Low Impact	2016
Water_CapeManza_OKI23	Cape_Manza	Water	0.3	7	Low Impact	Low Impact	2016
Water_CapeManza_OKI24	Cape_Manza	Water	0.3	7	Low Impact	Low Impact	2016
Water_Hamahiga_OKI14	Hamahiga	Water	0.3	4	High Impact	Moderate Impact	2016
Water_Hamahiga_OKI15	Hamahiga	Water	0.3	4	High Impact	Moderate Impact	2016
Water_Hamahiga_OKI16	Hamahiga	Water	0.3	4	High Impact	Moderate Impact	2016
Water_KaichuDoroS1_OKI73	Kaichu_Doro_S1	Water	0.3	1.5	High Impact	High Impact	2016
Water_KaichuDoroS1_OKI74	Kaichu_Doro_S1	Water	0.3	1.5	High Impact	High Impact	2016
Water_KaichuDoroS1_OKI75	Kaichu_Doro_S1	Water	0.3	1.5	High Impact	High Impact	2016
Water_KaichuDoroS1_OKI76	Kaichu_Doro_S1	Water	0.3	1.5	High Impact	High Impact	2016
Water_Makiminato_OKI62	Makiminato	Water	0.3	1.5	High Impact	High Impact	2016
Water_Makiminato_OKI63	Makiminato	Water	0.3	1.5	High Impact	High Impact	2016
Water_Makiminato_OKI64	Makiminato	Water	0.3	1.5	High Impact	High Impact	2016
Water_Mizugama_OKI1	Mizugama	Water	0.3	4.5	High Impact	Moderate Impact	2016
Water_Mizugama_OKI2	Mizugama	Water	0.3	4.5	High Impact	Moderate Impact	2016
Water_Mizugama_OKI3	Mizugama	Water	0.3	4.5	High Impact	Moderate Impact	2016
Water_Mizugama_OKI4	Mizugama	Water	0.3	4.5	High Impact	Moderate Impact	2016
Water_Mizugama_OKI5	Mizugama	Water	0.3	4.5	High Impact	Moderate Impact	2016
Water_Mizugama_OKI6	Mizugama	Water	0.3	4.5	High Impact	Moderate Impact	2016
Water_NakagusukuBay_OKI49	Nakagusuku_Bay	Water	0.3	2	High Impact	High Impact	2016
Water_NakagusukuBay_OKI51	Nakagusuku_Bay	Water	0.3	2	High Impact	High Impact	2016
Water_NakagusukuBay_OKI52	Nakagusuku_Bay	Water	0.3	2	High Impact	High Impact	2016
Water_NakagusukuBay_OKI53	Nakagusuku_Bay	Water	0.3	2	High Impact	High Impact	2016
Water_OuraBay_OKI41	Oura_Bay	Water	0.3	6.5	Low Impact	Moderate Impact	2016
Water_OuraBay_OKI42	Oura_Bay	Water	0.3	6.5	Low Impact	Moderate Impact	2016
Water_OuraBay_OKI43	Oura_Bay	Water	0.3	6.5	Low Impact	Moderate Impact	2016
Water_OuraBay_OKI44	Oura_Bay	Water	0.3	6.5	Low Impact	Moderate Impact	2016
Water_OuraBay_OKI47	Oura_Bay	Water	0.3	6.5	Low Impact	Moderate Impact	2016
Water_OuraBay_OKI48	Oura_Bay	Water	0.3	6.5	Low Impact	Moderate Impact	2016
Water_RedBeach_OKI35	Kin Bay (Red Beach)	Water	0.3	2.5	High Impact	High Impact	2016
Water_RedBeach_OKI36	Kin Bay (Red Beach)	Water	0.3	2.5	High Impact	High Impact	2016
Water_RedBeach_OKI37	Kin Bay (Red Beach)	Water	0.3	2.5	High Impact	High Impact	2016
Water_RedBeach_OKI38	Kin Bay (Red Beach)	Water	0.3	2.5	High Impact	High Impact	2016
Water_RedBeach_OKI39	Kin Bay (Red Beach)	Water	0.3	2.5	High Impact	High Impact	2016
Water_RedBeach_OKI40	Kin Bay (Red Beach)	Water	0.3	2.5	High Impact	High Impact	2016
Water_Rukan_OKI77	Rukan	Water	0.3	9.5	Low Impact	Low Impact	2016
Water_Rukan_OKI78	Rukan	Water	0.3	9.5	Low Impact	Low Impact	2016
Water_Rukan_OKI79	Rukan	Water	0.3	9.5	Low Impact	Low Impact	2016
Water_Rukan_OKI81	Rukan	Water	0.3	9.5	Low Impact	Low Impact	2016
Water_Rukan_OKI83	Rukan	Water	0.3	9.5	Low Impact	Low Impact	2016
Water_Rukan_OKI84	Rukan	Water	0.3	9.5	Low Impact	Low Impact	2016
Water_CapeHedo_OKI157	Cape_Hedo	Water	0.3	7.5	Low Impact	Low Impact	2017
Water_CapeHedo_OKI159	Cape_Hedo	Water	0.3	7.5	Low Impact	Low Impact	2017
Water_CapeHedo_OKI161	Cape_Hedo	Water	0.3	7.5	Low Impact	Low Impact	2017
Water_CapeHedo_OKI163	Cape_Hedo	Water	0.3	7.5	Low Impact	Low Impact	2017
Water_CapeHedo_OKI164	Cape_Hedo	Water	0.3	7.5	Low Impact	Low Impact	2017
Water_CapeManza_OKI155	Cape_Manza	Water	0.3	7	Low Impact	Low Impact	2017
Water_Hamahiga_OKI9	Hamahiga	Water	0.3	4	High Impact	Moderate Impact	2016
Water_Hamahiga_OKI10	Hamahiga	Water	0.3	4	High Impact	Moderate Impact	2016
Water_Hamahiga_OKI11	Hamahiga	Water	0.3	4	High Impact	Moderate Impact	2016
Water_Hamahiga_OKI12	Hamahiga	Water	0.3	4	High Impact	Moderate Impact	2016
Water_Makiminato_OKI58	Makiminato	Water	0.3	1.5	High Impact	High Impact	2016
Water_Makiminato_OKI59	Makiminato	Water	0.3	1.5	High Impact	High Impact	2016
Water_Makiminato_OKI61	Makiminato	Water	0.3	1.5	High Impact	High Impact	2016
Water_Makiminato_OKI110	Makiminato	Water	0.3	1.5	High Impact	High Impact	2016
Water_Makiminato_OKI114	Makiminato	Water	0.3	1.5	High Impact	High Impact	2016
Water_Mizugama_OKI117	Mizugama	Water	0.3	4.5	High Impact	Moderate Impact	2017
Water_Mizugama_OKI120	Mizugama	Water	0.3	4.5	High Impact	Moderate Impact	2017
Water_Mizugama_OKI124	Mizugama	Water	0.3	4.5	High Impact	Moderate Impact	2017
Water_NakagusukuBay_OKI54	Nakagusuku_Bay	Water	0.3	2	High Impact	High Impact	2016
Water_NakagusukuBay_OKI55	Nakagusuku_Bay	Water	0.3	2	High Impact	High Impact	2016
Water_NakagusukuBay_OKI56	Nakagusuku_Bay	Water	0.3	2	High Impact	High Impact	2016
Water_ZamamiFuruzamami_OKI147	Zamami_Furuzamami	Water	0.3	8	Low Impact	Low Impact	2017
Water_ZamamiFuruzamami_OKI148	Zamami_Furuzamami	Water	0.3	8	Low Impact	Low Impact	2017
Water_ZamamiPort_OKI135	Zamami_Port	Water	0.3	6.5	Low Impact	Moderate Impact	2017
Sediment_Bise_SED92	Bise	Sediment	4	8	Low Impact	Low Impact	2017
Sediment_Bise_SED93	Bise	Sediment	4	8	Low Impact	Low Impact	2017
Sediment_CapeHedo10m_SED120	Cape_Hedo	Sediment	10	7.5	Low Impact	Low Impact	2017
Sediment_CapeHedo10m_SED121	Cape_Hedo	Sediment	10	7.5	Low Impact	Low Impact	2017
Sediment_CapeManza_SED117	Cape_Manza	Sediment	4	7	Low Impact	Low Impact	2017
Sediment_KaichuDoro_SED88	Kaichu_Doro_S1	Sediment	1.5	1.5	High Impact	High Impact	2017
Sediment_KaichuDoro_SED89	Kaichu_Doro_S1	Sediment	1.5	1.5	High Impact	High Impact	2017
Sediment_Makiminato_SED96	Makiminato	Sediment	1.5	1.5	High Impact	High Impact	2017
Sediment_Makiminato_SED97	Makiminato	Sediment	1.5	1.5	High Impact	High Impact	2017
Sediment_RedBeach_SED84	Kin Bay (Red Beach)	Sediment	4	2.5	High Impact	High Impact	2017
Sediment_RedBeach_SED85	Kin Bay (Red Beach)	Sediment	4	2.5	High Impact	High Impact	2017
Sediment_ZamamiFuruzamami_SED112	Zamami_Furuzamami	Sediment	3	8	Low Impact	Low Impact	2017
Sediment_ZamamiFuruzamami_SED113	Zamami_Furuzamami	Sediment	3	8	Low Impact	Low Impact	2017
Water_Bise_OKI101	Bise	Water	0.3	8	Low Impact	Low Impact	2017
Water_Bise_OKI102	Bise	Water	0.3	8	Low Impact	Low Impact	2017
Water_Bise_OKI103	Bise	Water	0.3	8	Low Impact	Low Impact	2017
Water_Bise_OKI104	Bise	Water	0.3	8	Low Impact	Low Impact	2017
Water_Bise_OKI105	Bise	Water	0.3	8	Low Impact	Low Impact	2017
Water_Bise_OKI106	Bise	Water	0.3	8	Low Impact	Low Impact	2017
Water_Bise_OKI107	Bise	Water	0.3	8	Low Impact	Low Impact	2017
Water_Bise_OKI108	Bise	Water	0.3	8	Low Impact	Low Impact	2017
Water_KaichuDoro_OKI93	Kaichu_Doro_S1	Water	0.3	1.5	High Impact	High Impact	2017
Water_KaichuDoro_OKI94	Kaichu_Doro_S1	Water	0.3	1.5	High Impact	High Impact	2017
Water_KaichuDoro_OKI95	Kaichu_Doro_S1	Water	0.3	1.5	High Impact	High Impact	2017
Water_KaichuDoro_OKI97	Kaichu_Doro_S1	Water	0.3	1.5	High Impact	High Impact	2017
Water_KaichuDoro_OKI98	Kaichu_Doro_S1	Water	0.3	1.5	High Impact	High Impact	2017
Water_KaichuDoro_OKI99	Kaichu_Doro_S1	Water	0.3	1.5	High Impact	High Impact	2017
Water_KaichuDoro_OKI100	Kaichu_Doro_S1	Water	0.3	1.5	High Impact	High Impact	2017
Water_RedBeach_OKI85	Kin Bay (Red Beach)	Water	0.3	2.5	High Impact	High Impact	2017
Water_RedBeach_OKI86	Kin Bay (Red Beach)	Water	0.3	2.5	High Impact	High Impact	2017
Water_RedBeach_OKI87	Kin Bay (Red Beach)	Water	0.3	2.5	High Impact	High Impact	2017
Water_RedBeach_OKI88	Kin Bay (Red Beach)	Water	0.3	2.5	High Impact	High Impact	2017
Water_RedBeach_OKI91	Kin Bay (Red Beach)	Water	0.3	2.5	High Impact	High Impact	2017
Sediment_Mizugama_SED100	Mizugama	Sediment	2	4.5	High Impact	Moderate Impact	2017
Sediment_Mizugama_SED101	Mizugama	Sediment	2	4.5	High Impact	Moderate Impact	2017
Sediment_ZamamiAmaBeach_SED104	Zamami_AmaBeach	Sediment	1.5	8	Low Impact	Low Impact	2017
Sediment_ZamamiAmaBeach_SED105	Zamami_AmaBeach	Sediment	1.5	8	Low Impact	Low Impact	2017
Sediment_ZamamiPort_SED108	Zamami_Port	Sediment	1.5	6.5	Low Impact	Moderate Impact	2017
Water_CapeHedo_OKI160	Cape_Hedo	Water	0.3	7.5	Low Impact	Low Impact	2017
Water_CapeManza_OKI149	Cape_Manza	Water	0.3	7	Low Impact	Low Impact	2017
Water_CapeManza_OKI150	Cape_Manza	Water	0.3	7	Low Impact	Low Impact	2017
Water_CapeManza_OKI151	Cape_Manza	Water	0.3	7	Low Impact	Low Impact	2017
Water_CapeManza_OKI152	Cape_Manza	Water	0.3	7	Low Impact	Low Impact	2017
Water_CapeManza_OKI153	Cape_Manza	Water	0.3	7	Low Impact	Low Impact	2017
Water_CapeManza_OKI154	Cape_Manza	Water	0.3	7	Low Impact	Low Impact	2017
Water_Makiminato_OKI109	Makiminato	Water	0.3	1.5	High Impact	High Impact	2017
Water_Makiminato_OKI112	Makiminato	Water	0.3	1.5	High Impact	High Impact	2017
Water_Makiminato_OKI113	Makiminato	Water	0.3	1.5	High Impact	High Impact	2017
Water_Makiminato_OKI115	Makiminato	Water	0.3	1.5	High Impact	High Impact	2017
Water_Makiminato_OKI116	Makiminato	Water	0.3	1.5	High Impact	High Impact	2017
Water_Mizugama_OKI118	Mizugama	Water	0.3	4.5	High Impact	Moderate Impact	2017
Water_Mizugama_OKI119	Mizugama	Water	0.3	4.5	High Impact	Moderate Impact	2017
Water_ZamamiAmaBeach_OKI128	Zamami_AmaBeach	Water	0.3	8	Low Impact	Low Impact	2017
Water_ZamamiAmaBeach_OKI132	Zamami_AmaBeach	Water	0.3	8	Low Impact	Low Impact	2017
Water_ZamamiFuruzamami_OKI141	Zamami_Furuzamami	Water	0.3	8	Low Impact	Low Impact	2017
Water_ZamamiFuruzamami_OKI142	Zamami_Furuzamami	Water	0.3	8	Low Impact	Low Impact	2017
Water_ZamamiFuruzamami_OKI143	Zamami_Furuzamami	Water	0.3	8	Low Impact	Low Impact	2017
Water_ZamamiFuruzamami_OKI145	Zamami_Furuzamami	Water	0.3	8	Low Impact	Low Impact	2017
Water_ZamamiFuruzamami_OKI146	Zamami_Furuzamami	Water	0.3	8	Low Impact	Low Impact	2017
Water_ZamamiPort_OKI133	Zamami_Port	Water	0.3	6.5	Low Impact	Moderate Impact	2017
Water_ZamamiPort_OKI134	Zamami_Port	Water	0.3	6.5	Low Impact	Moderate Impact	2017
Water_ZamamiPort_OKI136	Zamami_Port	Water	0.3	6.5	Low Impact	Moderate Impact	2017
Water_ZamamiPort_OKI138	Zamami_Port	Water	0.3	6.5	Low Impact	Moderate Impact	2017
Water_ZamamiPort_OKI139	Zamami_Port	Water	0.3	6.5	Low Impact	Moderate Impact	2017
Water_ZamamiPort_OKI140	Zamami_Port	Water	0.3	6.5	Low Impact	Moderate Impact	2017
Sediment_ZamamiPort_SED109	Zamami_Port	Sediment	1.5	6.5	Low Impact	Moderate Impact	2017
Water_ZamamiAmaBeach_OKI129	Zamami_AmaBeach	Water	0.3	8	Low Impact	Low Impact	2017

## Sheet: Site Ranking
Ranking of anthropogenic pressures at 14 sites off the coast of Okinawa, Japan. The scale starts at 10.
1) Distance from shore: (-1 point) if < 5 km from the shoreline
2) Distance from heavily populated areas: (- 1 point) if > 10,000 people live within 5 km of the sampling site
3) Freshwater input: natural river within 2 km (-0.5 points) or (-1 point) if there was treated wastewater input within 2 km of sampling site
4) Fishing pressure: (- 1 point) is there was significant fishing pressure based on visits by fishing boats, shorefishing, and evidence of lost fishing line, lures, and weights
5) Coastal development: recent (< 10 years ago, -1 point) or less recent (> 10 years ago, -0.5 points) coastal development in the immediate area, including reclaimed land, “coastal defence” tetrapod placement, road construction, artificial reefs, dredging, or any other major alterations in the immediate vicinity
6) Human recreation area: (-1 point) if the sampling site was immediately adjacent to a human recreational area, including artificial beaches and frequent scuba diving or snorkeling locations
7) Hermatypic coral cover: (-1 point) if coral cover was between 0% to 25% at ~8 metres depth, (-0.5 points) if between 25% and to 50%
8) Other notable problems: (-1 point) if there was evidence of eutrophication, loss of water flow, pollution, or the site was dominated by macroalgae; see comments embedded in cells
Category	Mizugama	Hamahiga	Cape Manza	Bise	Kin Bay (Red Beach)	Oura Bay	Nakagusuku Bay	Makiminato	Cape Hedo	Kaichu-Doro (S1)	Rukan	Zamami (Ama Beach)	Zamami (Port)	Zamami (Furuzamami)
1	-1	-1	-1	-1	-1	-1	-1	-1	-1	-1	0	-0.5	-0.5	-0.5
2	-1	0	0	0	-1	0	-1	-1	0	-1	0	0	0	0
3	-1	-1	-0.5	0	-0.5	0	-1	-1	-1	-0.5	-0.5	0	-0.5	0
4	-0.5	0	0	0	-1	-0.5	-1	-1	0	-1	0	?	-1	0
5	-0.5	-0.5	-1	0	-0.5	-0.5	-1	-1	0	-0.5	0	0	-0.5	0
6	-1	-1	-0.5	-1	-0.5	-0.5	-1	-1	0	-0.5	0	-1	0	-1
7	-0.5	-0.5	0	0	-1	-1	-1	-0.5	-0.5	-1	0	-0.5	-1	-0.5
8	0	-2	0	0	-2	0	-1	-2	0	-3	0	0	0	0
Overall Score	4.5	4	7	8	2.5	6.5	2	1.5	7.5	1.5	9.5	8	6.5	8

## Sheet: Site Information
Information for the 14 sites off the coast of Okinawa, Japan included in this study.
Site	Latitude (North)	Longitude (East)	Depth Sampled (m)	Reef Type	Relative Exposure	Distance to Nearest Shore (km)
Mizugama	26.3601	127.739	2	Fringing reef edge	High	0.04
Hamahiga	26.3118	127.961	4	Fringing reef flat	Moderate	0.02
Cape Manza	26.5138	127.864	4	Fringing reef edge	High	0.35
Bise	26.7119	127.881	4	Fringing reef edge	High	0.27
Kin Bay (Red Beach)	26.447	127.913	4	Inner bay reef flat	Low	0.07
Oura Bay	26.5463	128.05	4	Inner bay reef flat	Moderate	0.13
Nakagusuku Bay	26.2155	127.776	1.5	Inner bay reef flat	Low	0.02
Makiminato	26.2749	127.714	1.5	Fringing reef flat	Moderate	0.03
Cape Hedo	26.8723	128.267	10	Fringing reef edge	High	0.08
Kaichu-Doro (S1)	26.3309	127.906	1.5	Inner bay reef flat	Low	0.02
Rukan	26.0996	127.54	10	Atoll reef edge	High	11.46
Zamami (Ama Beach)	26.2259	127.291	1.5	Protected reef flat	Moderate	0.12
Zamami (Port)	26.2274	127.302	1.5	Inner bay	Low	0.01
Zamami (Furuzamami)	26.2426	127.306	3	Fringing reef flat	High	0.2
